# Supplementary material for: Historic transposon mobilisation waves create distinct pools of adaptive variants in a major crop pathogen
Source: Nat Commun. 2025 Nov 12;16:9961. doi: 10.1038/s41467-025-64944-4 (PMC12612061; doi:10.1038/s41467-025-64944-4)
Supplement: Supplementary file 4 — Supplementary Data 4–13 [file 41467_2025_64944_MOESM4_ESM.xlsx]

## Sheet: Contents
Table	Description
Supplementary Data 4	Transposable Element Quantifications for Reference-Quality Assemblies Used for Initial TE Manual Curation
Supplementary Data 5	Tukey Post-Hoc Comparisons for TE Abundance Differences Among Populations, calculated using a one-way analysis of variance. Tukey post-hoc p-values are adjusted to account for multiple comparisons.
Supplementary Data 6	Transposable Element Abundance per Isolate, separated by TE classification
Supplementary Data 7	Transposable Element Locus Frequency by population cluster
Supplementary Data 8	Transposable Element Population Locus Quantifications
Supplementary Data 9	Gene Ontology Annotations for genes proximal to candidate TEs
Supplementary Data 10	45 candidate TE loci showing evidence for local adaptation, including the populations in which they have risen to common frequency, and their position in relation to host genes. Promoter regions are defined as the region 1 kb upstream of the TSS.
Supplementary Data 11	Principle Component Loadings for Clustering of Bioclimate Variables
Supplementary Data 12	Isolate metadata, including the isolate name, assigned genetuc cluster, geographical location of the sampling site and inferred coordinates, sampling year, the bioproject corresponding to the sequencing data, and whether it was incorporated in the analysis
Supplementary Data 13	Coordinates of predicted effectors for IPO323 from Thynne et al. (2024) in BED format

## Sheet: Supplementary Data 4
assembly	sampling_location	high_level_classification	genome_coverage_bp	genome_size	genome_coverage_perc
Arg00	Argentina	DIRS	80037	41149037	0.194505
Arg00	Argentina	DNA	1148280	41149037	2.79054
Arg00	Argentina	LINE	1132413	41149037	2.75198
Arg00	Argentina	LTR	5010043	41149037	12.1754
Arg00	Argentina	MITE	94349	41149037	0.229286
Arg00	Argentina	Rolling Circle	380796	41149037	0.925407
Arg00	Argentina	SINE	5381	41149037	0.0130769
Arg00	Argentina	TRIM	6777	41149037	0.0164694
Arg00	Argentina	Unclassified	1176429	41149037	2.85895
Aus01	Australia	DIRS	18319	41760570	0.0438667
Aus01	Australia	DNA	1544667	41760570	3.69886
Aus01	Australia	LINE	1667747	41760570	3.99359
Aus01	Australia	LTR	5648509	41760570	13.5259
Aus01	Australia	MITE	92103	41760570	0.22055
Aus01	Australia	Rolling Circle	350510	41760570	0.839332
Aus01	Australia	SINE	5338	41760570	0.0127824
Aus01	Australia	TRIM	2203	41760570	0.00527531
Aus01	Australia	Unclassified	1058929	41760570	2.53571
CH95	Chile	DIRS	109152	39253131	0.278072
CH95	Chile	DNA	1079473	39253131	2.75003
CH95	Chile	LINE	1378921	39253131	3.51289
CH95	Chile	LTR	4134159	39253131	10.532
CH95	Chile	MITE	87928	39253131	0.224003
CH95	Chile	Rolling Circle	299555	39253131	0.763137
CH95	Chile	SINE	5427	39253131	0.0138256
CH95	Chile	TRIM	6394	39253131	0.0162891
CH95	Chile	Unclassified	979999	39253131	2.49661
CNR93	Canada	DIRS	40357	38169704	0.10573
CNR93	Canada	DNA	1161416	38169704	3.04277
CNR93	Canada	LINE	1248538	38169704	3.27102
CNR93	Canada	LTR	3921631	38169704	10.2742
CNR93	Canada	MITE	91621	38169704	0.240036
CNR93	Canada	Rolling Circle	283161	38169704	0.741848
CNR93	Canada	SINE	4978	38169704	0.0130418
CNR93	Canada	TRIM	7898	38169704	0.0206918
CNR93	Canada	Unclassified	975790	38169704	2.55645
CRI10	Czech_Republic	DIRS	38258	39697126	0.0963747
CRI10	Czech_Republic	DNA	1090214	39697126	2.74633
CRI10	Czech_Republic	LINE	1626665	39697126	4.09769
CRI10	Czech_Republic	LTR	4025153	39697126	10.1397
CRI10	Czech_Republic	MITE	88833	39697126	0.223777
CRI10	Czech_Republic	Rolling Circle	435729	39697126	1.09763
CRI10	Czech_Republic	SINE	5734	39697126	0.0144444
CRI10	Czech_Republic	TRIM	6169	39697126	0.0155402
CRI10	Czech_Republic	Unclassified	811443	39697126	2.04409
I93	USA	DIRS	47141	39405809	0.11963
I93	USA	DNA	1234297	39405809	3.13227
I93	USA	LINE	1094255	39405809	2.77689
I93	USA	LTR	4393611	39405809	11.1497
I93	USA	MITE	89662	39405809	0.227535
I93	USA	Rolling Circle	317843	39405809	0.806589
I93	USA	SINE	5838	39405809	0.0148151
I93	USA	TRIM	5161	39405809	0.0130971
I93	USA	Unclassified	709735	39405809	1.80109
IPO323	Netherlands	DIRS	63381	39730215	0.159528
IPO323	Netherlands	DNA	997551	39730215	2.51081
IPO323	Netherlands	LINE	1543415	39730215	3.88474
IPO323	Netherlands	LTR	4124708	39730215	10.3818
IPO323	Netherlands	MITE	96430	39730215	0.242712
IPO323	Netherlands	Rolling Circle	301155	39730215	0.758
IPO323	Netherlands	SINE	9103	39730215	0.022912
IPO323	Netherlands	TRIM	5067	39730215	0.0127535
IPO323	Netherlands	Unclassified	758528	39730215	1.9092
IR01_26b	Iran	DIRS	60120	38551850	0.155946
IR01_26b	Iran	DNA	1311853	38551850	3.40283
IR01_26b	Iran	LINE	784443	38551850	2.03477
IR01_26b	Iran	LTR	4018570	38551850	10.4238
IR01_26b	Iran	MITE	88462	38551850	0.229462
IR01_26b	Iran	Rolling Circle	357576	38551850	0.92752
IR01_26b	Iran	SINE	7258	38551850	0.0188266
IR01_26b	Iran	TRIM	7773	38551850	0.0201625
IR01_26b	Iran	Unclassified	771415	38551850	2.00098
IR01_48b	Iran	DIRS	43810	37133562	0.11798
IR01_48b	Iran	DNA	1127238	37133562	3.03563
IR01_48b	Iran	LINE	740336	37133562	1.99371
IR01_48b	Iran	LTR	3342548	37133562	9.00142
IR01_48b	Iran	MITE	90130	37133562	0.242718
IR01_48b	Iran	Rolling Circle	472682	37133562	1.27292
IR01_48b	Iran	SINE	4226	37133562	0.0113805
IR01_48b	Iran	TRIM	4118	37133562	0.0110897
IR01_48b	Iran	Unclassified	676212	37133562	1.82103
ISY92	Israel	DIRS	65982	39679942	0.166286
ISY92	Israel	DNA	1475823	39679942	3.71932
ISY92	Israel	LINE	965640	39679942	2.43357
ISY92	Israel	LTR	3990677	39679942	10.0572
ISY92	Israel	MITE	94547	39679942	0.238274
ISY92	Israel	Rolling Circle	543343	39679942	1.36931
ISY92	Israel	SINE	6101	39679942	0.0153755
ISY92	Israel	TRIM	3461	39679942	0.00872229
ISY92	Israel	Unclassified	802004	39679942	2.02118
KE94	Kenya	DIRS	11496	38152782	0.0301315
KE94	Kenya	DNA	880418	38152782	2.30761
KE94	Kenya	LINE	1193932	38152782	3.12934
KE94	Kenya	LTR	3642953	38152782	9.54833
KE94	Kenya	MITE	89890	38152782	0.235605
KE94	Kenya	Rolling Circle	385545	38152782	1.01053
KE94	Kenya	SINE	5200	38152782	0.0136294
KE94	Kenya	TRIM	9473	38152782	0.0248291
KE94	Kenya	Unclassified	756256	38152782	1.98218
OregS90	USA	DIRS	32502	39591316	0.0820938
OregS90	USA	DNA	1308926	39591316	3.30609
OregS90	USA	LINE	1076375	39591316	2.71871
OregS90	USA	LTR	4536720	39591316	11.4589
OregS90	USA	MITE	89849	39591316	0.226941
OregS90	USA	Rolling Circle	376526	39591316	0.951032
OregS90	USA	SINE	3261	39591316	0.00823665
OregS90	USA	TRIM	6522	39591316	0.0164733
OregS90	USA	Unclassified	1093058	39591316	2.76085
ST99CH_1A5	Switzerland	DIRS	91479	39698711	0.230433
ST99CH_1A5	Switzerland	DNA	1067320	39698711	2.68855
ST99CH_1A5	Switzerland	LINE	1625225	39698711	4.0939
ST99CH_1A5	Switzerland	LTR	3694481	39698711	9.3063
ST99CH_1A5	Switzerland	MITE	92193	39698711	0.232232
ST99CH_1A5	Switzerland	Rolling Circle	295241	39698711	0.743704
ST99CH_1A5	Switzerland	SINE	5759	39698711	0.0145068
ST99CH_1A5	Switzerland	TRIM	2214	39698711	0.00557701
ST99CH_1A5	Switzerland	Unclassified	948061	39698711	2.38814
ST99CH_1E4	Switzerland	DIRS	67570	38628401	0.174923
ST99CH_1E4	Switzerland	DNA	1046750	38628401	2.70979
ST99CH_1E4	Switzerland	LINE	1207696	38628401	3.12645
ST99CH_1E4	Switzerland	LTR	3766349	38628401	9.75021
ST99CH_1E4	Switzerland	MITE	84298	38628401	0.218228
ST99CH_1E4	Switzerland	Rolling Circle	308900	38628401	0.799671
ST99CH_1E4	Switzerland	SINE	4067	38628401	0.0105285
ST99CH_1E4	Switzerland	TRIM	5940	38628401	0.0153773
ST99CH_1E4	Switzerland	Unclassified	825302	38628401	2.13652
ST99CH_3D1	Switzerland	DIRS	37240	40657500	0.0915944
ST99CH_3D1	Switzerland	DNA	1077896	40657500	2.65116
ST99CH_3D1	Switzerland	LINE	1702877	40657500	4.18835
ST99CH_3D1	Switzerland	LTR	4432891	40657500	10.903
ST99CH_3D1	Switzerland	MITE	89264	40657500	0.219551
ST99CH_3D1	Switzerland	Rolling Circle	358631	40657500	0.882078
ST99CH_3D1	Switzerland	SINE	3555	40657500	0.00874377
ST99CH_3D1	Switzerland	TRIM	2790	40657500	0.0068622
ST99CH_3D1	Switzerland	Unclassified	830296	40657500	2.04217
ST99CH_3D7	Switzerland	DIRS	54424	37861420	0.143745
ST99CH_3D7	Switzerland	DNA	967026	37861420	2.55412
ST99CH_3D7	Switzerland	LINE	1290191	37861420	3.40767
ST99CH_3D7	Switzerland	LTR	3844451	37861420	10.154
ST99CH_3D7	Switzerland	MITE	83940	37861420	0.221703
ST99CH_3D7	Switzerland	Rolling Circle	333559	37861420	0.881
ST99CH_3D7	Switzerland	SINE	3819	37861420	0.0100868
ST99CH_3D7	Switzerland	TRIM	2659	37861420	0.00702298
ST99CH_3D7	Switzerland	Unclassified	724978	37861420	1.91482
TN09	Tunisia	DIRS	39888	37907319	0.105225
TN09	Tunisia	DNA	1272014	37907319	3.35559
TN09	Tunisia	LINE	467770	37907319	1.23398
TN09	Tunisia	LTR	4311206	37907319	11.373
TN09	Tunisia	MITE	92003	37907319	0.242705
TN09	Tunisia	Rolling Circle	390427	37907319	1.02995
TN09	Tunisia	SINE	8381	37907319	0.0221092
TN09	Tunisia	TRIM	4371	37907319	0.0115308
TN09	Tunisia	Unclassified	895644	37907319	2.36272
UR95	Ukraine	DIRS	55720	38369786	0.145218
UR95	Ukraine	DNA	1243178	38369786	3.23999
UR95	Ukraine	LINE	1310987	38369786	3.41672
UR95	Ukraine	LTR	3285937	38369786	8.56387
UR95	Ukraine	MITE	88076	38369786	0.229545
UR95	Ukraine	Rolling Circle	468140	38369786	1.22007
UR95	Ukraine	SINE	4857	38369786	0.0126584
UR95	Ukraine	TRIM	4659	38369786	0.0121424
UR95	Ukraine	Unclassified	679884	38369786	1.77193
YEQ92	Yemen	DIRS	27011	39871609	0.0677449
YEQ92	Yemen	DNA	1395160	39871609	3.49913
YEQ92	Yemen	LINE	1038693	39871609	2.60509
YEQ92	Yemen	LTR	4349462	39871609	10.9087
YEQ92	Yemen	MITE	92812	39871609	0.232777
YEQ92	Yemen	Rolling Circle	515285	39871609	1.29236
YEQ92	Yemen	SINE	5341	39871609	0.0133955
YEQ92	Yemen	TRIM	11144	39871609	0.0279497
YEQ92	Yemen	Unclassified	833403	39871609	2.09022

## Sheet: Supplementary Data 5
Comparison	Assigned_Cluster.diff	Assigned_Cluster.lwr	Assigned_Cluster.upr	Assigned_Cluster.p.adj
Israel-Iran	-243.342	-381.157	-105.526	8.18877e-07
Australia_1-Iran	-218.705	-361.168	-76.2431	4.4277e-05
NewZealand-Iran	-160.792	-306.33	-15.2551	0.0166282
Africa_SouthernEurope-Israel	257.542	150.882	364.202	0
Europe-Israel	268.614	189.548	347.68	0
USA_Canada-Israel	317.265	182.234	452.296	2.34968e-12
USA-Israel	308.234	222.875	393.594	0
Argentina_Uruguay-Israel	199.279	83.2709	315.288	1.95998e-06
Australia_1-Africa_SouthernEurope	-232.906	-345.506	-120.306	1.97724e-09
Chile-Africa_SouthernEurope	-143.941	-285.571	-2.31173	0.0425452
NewZealand-Africa_SouthernEurope	-174.993	-291.459	-58.5265	7.46093e-05
USA-Europe	39.6198	2.44317	76.7964	0.0255156
Australia_1-Europe	-243.978	-330.891	-157.065	0
Chile-Europe	-155.013	-277.218	-32.8086	0.00224364
NewZealand-Europe	-186.065	-277.931	-94.1984	4.91352e-09
Australia_1-USA_Canada	-292.628	-432.399	-152.858	1.15092e-09
Chile-USA_Canada	-203.664	-367.725	-39.603	0.00319656
NewZealand-USA_Canada	-234.715	-377.619	-91.8118	7.38465e-06
Australia_1-USA	-283.598	-376.272	-190.923	0
Chile-USA	-194.633	-321.001	-68.2655	4.08168e-05
Argentina_Uruguay-USA	-108.955	-201.63	-16.2798	0.00727653
NewZealand-USA	-225.685	-323.02	-128.349	6.05038e-12
Argentina_Uruguay-Australia_1	174.643	53.1506	296.135	0.000203969
NewZealand-Argentina_Uruguay	-116.73	-241.814	8.35393	0.0929777
Africa_SouthernEurope-Iran	14.2003	-120.759	149.159	1
Europe-Iran	25.2724	-89.1347	139.679	0.999776
USA_Canada-Iran	73.9228	-84.4152	232.261	0.918417
USA-Iran	64.8922	-53.9513	183.736	0.803415
Chile-Iran	-129.741	-296.101	36.619	0.296987
Argentina_Uruguay-Iran	-44.0625	-186.525	98.3998	0.995894
Australia_2-Iran	-65.3125	-271.313	140.688	0.99498
Australia_1-Israel	24.6366	-91.372	140.645	0.999843
Chile-Israel	113.601	-30.7535	257.955	0.283905
Australia_2-Israel	178.029	-10.6463	366.705	0.0848147
NewZealand-Israel	82.5494	-37.2154	202.314	0.489438
Europe-Africa_SouthernEurope	11.0721	-62.9026	85.0467	0.999994
USA_Canada-Africa_SouthernEurope	59.7225	-72.3918	191.837	0.933323
USA-Africa_SouthernEurope	50.6919	-29.9744	131.358	0.630885
Argentina_Uruguay-Africa_SouthernEurope	-58.2628	-170.863	54.3373	0.851764
Australia_2-Africa_SouthernEurope	-79.5128	-266.112	107.087	0.954684
USA_Canada-Europe	48.6504	-62.3867	159.688	0.945499
Argentina_Uruguay-Europe	-69.3349	-156.248	17.5779	0.264618
Australia_2-Europe	-90.5849	-262.905	81.7357	0.838582
USA-USA_Canada	-9.03062	-124.634	106.572	1
Argentina_Uruguay-USA_Canada	-117.985	-257.756	21.7852	0.191259
Australia_2-USA_Canada	-139.235	-343.383	64.9125	0.506167
Australia_2-USA	-130.205	-305.502	45.0927	0.370833
Chile-Australia_1	88.9643	-59.8327	237.761	0.699244
Australia_2-Australia_1	153.393	-38.7033	345.489	0.263275
NewZealand-Australia_1	57.9129	-67.1711	182.997	0.922513
Argentina_Uruguay-Chile	85.6786	-63.1184	234.476	0.745849
Australia_2-Chile	64.4286	-146.002	274.859	0.99622
NewZealand-Chile	-31.0514	-182.795	120.692	0.999888
Australia_2-Argentina_Uruguay	-21.25	-213.346	170.846	1
NewZealand-Australia_2	-95.48	-289.868	98.9076	0.889439

## Sheet: Supplementary Data 6
Assigned_Cluster	isolate_id	Country	te_classification	teCopyNumber
Africa_SouthernEurope	09STE001	Spain	DNA	374
Africa_SouthernEurope	09STE001	Spain	MITE	372
Africa_SouthernEurope	09STE001	Spain	Rolling_Circle	68
Africa_SouthernEurope	09STE001	Spain	DIRS	15
Africa_SouthernEurope	09STE001	Spain	LINE	260
Africa_SouthernEurope	09STE001	Spain	SINE	3
Africa_SouthernEurope	09STE001	Spain	LTR	474
Africa_SouthernEurope	09STE001	Spain	Unclassified	750
Africa_SouthernEurope	09STE002	Spain	DNA	409
Africa_SouthernEurope	09STE002	Spain	MITE	377
Africa_SouthernEurope	09STE002	Spain	Rolling_Circle	91
Africa_SouthernEurope	09STE002	Spain	DIRS	17
Africa_SouthernEurope	09STE002	Spain	LINE	275
Africa_SouthernEurope	09STE002	Spain	SINE	6
Africa_SouthernEurope	09STE002	Spain	LTR	536
Africa_SouthernEurope	09STE002	Spain	TRIM	2
Africa_SouthernEurope	09STE002	Spain	Unclassified	765
Africa_SouthernEurope	10STD028	Germany	DNA	302
Africa_SouthernEurope	10STD028	Germany	MITE	341
Africa_SouthernEurope	10STD028	Germany	Rolling_Circle	62
Africa_SouthernEurope	10STD028	Germany	DIRS	8
Africa_SouthernEurope	10STD028	Germany	LINE	225
Africa_SouthernEurope	10STD028	Germany	SINE	3
Africa_SouthernEurope	10STD028	Germany	LTR	312
Africa_SouthernEurope	10STD028	Germany	Unclassified	631
Africa_SouthernEurope	13STF015_3	France	DNA	353
Africa_SouthernEurope	13STF015_3	France	MITE	335
Africa_SouthernEurope	13STF015_3	France	Rolling_Circle	53
Africa_SouthernEurope	13STF015_3	France	DIRS	8
Africa_SouthernEurope	13STF015_3	France	LINE	247
Africa_SouthernEurope	13STF015_3	France	SINE	4
Africa_SouthernEurope	13STF015_3	France	LTR	418
Africa_SouthernEurope	13STF015_3	France	TRIM	1
Africa_SouthernEurope	13STF015_3	France	Unclassified	672
Africa_SouthernEurope	16STE001_1	Spain	DNA	326
Africa_SouthernEurope	16STE001_1	Spain	MITE	336
Africa_SouthernEurope	16STE001_1	Spain	Rolling_Circle	66
Africa_SouthernEurope	16STE001_1	Spain	DIRS	11
Africa_SouthernEurope	16STE001_1	Spain	LINE	232
Africa_SouthernEurope	16STE001_1	Spain	SINE	4
Africa_SouthernEurope	16STE001_1	Spain	LTR	408
Africa_SouthernEurope	16STE001_1	Spain	Unclassified	639
Africa_SouthernEurope	16STE002_1	Spain	DNA	324
Africa_SouthernEurope	16STE002_1	Spain	MITE	323
Africa_SouthernEurope	16STE002_1	Spain	Rolling_Circle	59
Africa_SouthernEurope	16STE002_1	Spain	DIRS	11
Africa_SouthernEurope	16STE002_1	Spain	LINE	215
Africa_SouthernEurope	16STE002_1	Spain	SINE	4
Africa_SouthernEurope	16STE002_1	Spain	LTR	315
Africa_SouthernEurope	16STE002_1	Spain	TRIM	1
Africa_SouthernEurope	16STE002_1	Spain	Unclassified	606
Africa_SouthernEurope	16STE002_2	Spain	DNA	300
Africa_SouthernEurope	16STE002_2	Spain	MITE	326
Africa_SouthernEurope	16STE002_2	Spain	Rolling_Circle	60
Africa_SouthernEurope	16STE002_2	Spain	DIRS	8
Africa_SouthernEurope	16STE002_2	Spain	LINE	219
Africa_SouthernEurope	16STE002_2	Spain	SINE	4
Africa_SouthernEurope	16STE002_2	Spain	LTR	378
Africa_SouthernEurope	16STE002_2	Spain	TRIM	1
Africa_SouthernEurope	16STE002_2	Spain	Unclassified	667
Africa_SouthernEurope	16STE003_1	Spain	DNA	370
Africa_SouthernEurope	16STE003_1	Spain	MITE	342
Africa_SouthernEurope	16STE003_1	Spain	Rolling_Circle	59
Africa_SouthernEurope	16STE003_1	Spain	DIRS	8
Africa_SouthernEurope	16STE003_1	Spain	LINE	208
Africa_SouthernEurope	16STE003_1	Spain	SINE	2
Africa_SouthernEurope	16STE003_1	Spain	LTR	363
Africa_SouthernEurope	16STE003_1	Spain	Unclassified	610
Africa_SouthernEurope	16STE004_3	Spain	DNA	382
Africa_SouthernEurope	16STE004_3	Spain	MITE	327
Africa_SouthernEurope	16STE004_3	Spain	Rolling_Circle	69
Africa_SouthernEurope	16STE004_3	Spain	DIRS	13
Africa_SouthernEurope	16STE004_3	Spain	LINE	236
Africa_SouthernEurope	16STE004_3	Spain	SINE	2
Africa_SouthernEurope	16STE004_3	Spain	LTR	416
Africa_SouthernEurope	16STE004_3	Spain	TRIM	2
Africa_SouthernEurope	16STE004_3	Spain	Unclassified	682
Africa_SouthernEurope	16STI002_1	Italy	DNA	335
Africa_SouthernEurope	16STI002_1	Italy	MITE	339
Africa_SouthernEurope	16STI002_1	Italy	Rolling_Circle	56
Africa_SouthernEurope	16STI002_1	Italy	DIRS	6
Africa_SouthernEurope	16STI002_1	Italy	LINE	227
Africa_SouthernEurope	16STI002_1	Italy	SINE	4
Africa_SouthernEurope	16STI002_1	Italy	LTR	366
Africa_SouthernEurope	16STI002_1	Italy	Unclassified	639
Africa_SouthernEurope	16STI002_3	Italy	DNA	282
Africa_SouthernEurope	16STI002_3	Italy	MITE	343
Africa_SouthernEurope	16STI002_3	Italy	Rolling_Circle	45
Africa_SouthernEurope	16STI002_3	Italy	DIRS	14
Africa_SouthernEurope	16STI002_3	Italy	LINE	252
Africa_SouthernEurope	16STI002_3	Italy	SINE	3
Africa_SouthernEurope	16STI002_3	Italy	LTR	355
Africa_SouthernEurope	16STI002_3	Italy	Unclassified	685
Africa_SouthernEurope	16STI008_3	Italy	DNA	307
Africa_SouthernEurope	16STI008_3	Italy	MITE	338
Africa_SouthernEurope	16STI008_3	Italy	Rolling_Circle	38
Africa_SouthernEurope	16STI008_3	Italy	DIRS	10
Africa_SouthernEurope	16STI008_3	Italy	LINE	235
Africa_SouthernEurope	16STI008_3	Italy	SINE	1
Africa_SouthernEurope	16STI008_3	Italy	LTR	353
Africa_SouthernEurope	16STI008_3	Italy	Unclassified	641
Africa_SouthernEurope	16STI009_3	Italy	DNA	316
Africa_SouthernEurope	16STI009_3	Italy	MITE	333
Africa_SouthernEurope	16STI009_3	Italy	Rolling_Circle	58
Africa_SouthernEurope	16STI009_3	Italy	DIRS	9
Africa_SouthernEurope	16STI009_3	Italy	LINE	233
Africa_SouthernEurope	16STI009_3	Italy	SINE	3
Africa_SouthernEurope	16STI009_3	Italy	LTR	388
Africa_SouthernEurope	16STI009_3	Italy	Unclassified	666
Africa_SouthernEurope	17STF018_1	France	DNA	323
Africa_SouthernEurope	17STF018_1	France	MITE	348
Africa_SouthernEurope	17STF018_1	France	Rolling_Circle	47
Africa_SouthernEurope	17STF018_1	France	DIRS	8
Africa_SouthernEurope	17STF018_1	France	LINE	238
Africa_SouthernEurope	17STF018_1	France	SINE	5
Africa_SouthernEurope	17STF018_1	France	LTR	366
Africa_SouthernEurope	17STF018_1	France	TRIM	2
Africa_SouthernEurope	17STF018_1	France	Unclassified	684
Africa_SouthernEurope	17STI006_2	Italy	DNA	309
Africa_SouthernEurope	17STI006_2	Italy	MITE	338
Africa_SouthernEurope	17STI006_2	Italy	Rolling_Circle	53
Africa_SouthernEurope	17STI006_2	Italy	DIRS	13
Africa_SouthernEurope	17STI006_2	Italy	LINE	240
Africa_SouthernEurope	17STI006_2	Italy	SINE	2
Africa_SouthernEurope	17STI006_2	Italy	LTR	372
Africa_SouthernEurope	17STI006_2	Italy	Unclassified	654
Africa_SouthernEurope	19STE001_1	Spain	DNA	340
Africa_SouthernEurope	19STE001_1	Spain	MITE	343
Africa_SouthernEurope	19STE001_1	Spain	Rolling_Circle	62
Africa_SouthernEurope	19STE001_1	Spain	DIRS	11
Africa_SouthernEurope	19STE001_1	Spain	LINE	241
Africa_SouthernEurope	19STE001_1	Spain	SINE	2
Africa_SouthernEurope	19STE001_1	Spain	LTR	395
Africa_SouthernEurope	19STE001_1	Spain	Unclassified	630
Africa_SouthernEurope	19STF013_3	France	DNA	317
Africa_SouthernEurope	19STF013_3	France	MITE	337
Africa_SouthernEurope	19STF013_3	France	Rolling_Circle	65
Africa_SouthernEurope	19STF013_3	France	DIRS	11
Africa_SouthernEurope	19STF013_3	France	LINE	239
Africa_SouthernEurope	19STF013_3	France	SINE	2
Africa_SouthernEurope	19STF013_3	France	LTR	392
Africa_SouthernEurope	19STF013_3	France	Unclassified	677
Africa_SouthernEurope	Algeria_1992_ALA2a	Algeria	DNA	366
Africa_SouthernEurope	Algeria_1992_ALA2a	Algeria	MITE	351
Africa_SouthernEurope	Algeria_1992_ALA2a	Algeria	Rolling_Circle	72
Africa_SouthernEurope	Algeria_1992_ALA2a	Algeria	DIRS	15
Africa_SouthernEurope	Algeria_1992_ALA2a	Algeria	LINE	244
Africa_SouthernEurope	Algeria_1992_ALA2a	Algeria	SINE	3
Africa_SouthernEurope	Algeria_1992_ALA2a	Algeria	LTR	398
Africa_SouthernEurope	Algeria_1992_ALA2a	Algeria	TRIM	3
Africa_SouthernEurope	Algeria_1992_ALA2a	Algeria	Unclassified	692
Africa_SouthernEurope	Algeria_1992_ALG1d	Algeria	DNA	320
Africa_SouthernEurope	Algeria_1992_ALG1d	Algeria	MITE	356
Africa_SouthernEurope	Algeria_1992_ALG1d	Algeria	Rolling_Circle	67
Africa_SouthernEurope	Algeria_1992_ALG1d	Algeria	DIRS	10
Africa_SouthernEurope	Algeria_1992_ALG1d	Algeria	LINE	229
Africa_SouthernEurope	Algeria_1992_ALG1d	Algeria	SINE	4
Africa_SouthernEurope	Algeria_1992_ALG1d	Algeria	LTR	395
Africa_SouthernEurope	Algeria_1992_ALG1d	Algeria	Unclassified	696
Africa_SouthernEurope	ST13FR_Biog_SeptoDur29	France	DNA	361
Africa_SouthernEurope	ST13FR_Biog_SeptoDur29	France	MITE	359
Africa_SouthernEurope	ST13FR_Biog_SeptoDur29	France	Rolling_Circle	54
Africa_SouthernEurope	ST13FR_Biog_SeptoDur29	France	DIRS	16
Africa_SouthernEurope	ST13FR_Biog_SeptoDur29	France	LINE	253
Africa_SouthernEurope	ST13FR_Biog_SeptoDur29	France	SINE	2
Africa_SouthernEurope	ST13FR_Biog_SeptoDur29	France	LTR	414
Africa_SouthernEurope	ST13FR_Biog_SeptoDur29	France	Unclassified	716
Africa_SouthernEurope	ST13FR_Biog_SeptoDur82	France	DNA	373
Africa_SouthernEurope	ST13FR_Biog_SeptoDur82	France	MITE	372
Africa_SouthernEurope	ST13FR_Biog_SeptoDur82	France	Rolling_Circle	63
Africa_SouthernEurope	ST13FR_Biog_SeptoDur82	France	DIRS	10
Africa_SouthernEurope	ST13FR_Biog_SeptoDur82	France	LINE	253
Africa_SouthernEurope	ST13FR_Biog_SeptoDur82	France	SINE	3
Africa_SouthernEurope	ST13FR_Biog_SeptoDur82	France	LTR	451
Africa_SouthernEurope	ST13FR_Biog_SeptoDur82	France	Unclassified	752
Africa_SouthernEurope	ST13FR_Biog_SeptoDur88	France	DNA	378
Africa_SouthernEurope	ST13FR_Biog_SeptoDur88	France	MITE	363
Africa_SouthernEurope	ST13FR_Biog_SeptoDur88	France	Rolling_Circle	68
Africa_SouthernEurope	ST13FR_Biog_SeptoDur88	France	DIRS	16
Africa_SouthernEurope	ST13FR_Biog_SeptoDur88	France	LINE	252
Africa_SouthernEurope	ST13FR_Biog_SeptoDur88	France	SINE	3
Africa_SouthernEurope	ST13FR_Biog_SeptoDur88	France	LTR	400
Africa_SouthernEurope	ST13FR_Biog_SeptoDur88	France	Unclassified	716
Africa_SouthernEurope	ST16ALG_Biog_Alg74	Algeria	DNA	287
Africa_SouthernEurope	ST16ALG_Biog_Alg74	Algeria	MITE	285
Africa_SouthernEurope	ST16ALG_Biog_Alg74	Algeria	Rolling_Circle	44
Africa_SouthernEurope	ST16ALG_Biog_Alg74	Algeria	DIRS	9
Africa_SouthernEurope	ST16ALG_Biog_Alg74	Algeria	LINE	214
Africa_SouthernEurope	ST16ALG_Biog_Alg74	Algeria	SINE	2
Africa_SouthernEurope	ST16ALG_Biog_Alg74	Algeria	LTR	360
Africa_SouthernEurope	ST16ALG_Biog_Alg74	Algeria	Unclassified	602
Africa_SouthernEurope	STnnJGI_SRR4235102	Algeria	DNA	336
Africa_SouthernEurope	STnnJGI_SRR4235102	Algeria	MITE	337
Africa_SouthernEurope	STnnJGI_SRR4235102	Algeria	Rolling_Circle	59
Africa_SouthernEurope	STnnJGI_SRR4235102	Algeria	DIRS	19
Africa_SouthernEurope	STnnJGI_SRR4235102	Algeria	LINE	233
Africa_SouthernEurope	STnnJGI_SRR4235102	Algeria	SINE	5
Africa_SouthernEurope	STnnJGI_SRR4235102	Algeria	LTR	399
Africa_SouthernEurope	STnnJGI_SRR4235102	Algeria	TRIM	1
Africa_SouthernEurope	STnnJGI_SRR4235102	Algeria	Unclassified	665
Africa_SouthernEurope	STnnJGI_SRR4235104	Italy	DNA	287
Africa_SouthernEurope	STnnJGI_SRR4235104	Italy	MITE	329
Africa_SouthernEurope	STnnJGI_SRR4235104	Italy	Rolling_Circle	44
Africa_SouthernEurope	STnnJGI_SRR4235104	Italy	DIRS	12
Africa_SouthernEurope	STnnJGI_SRR4235104	Italy	LINE	236
Africa_SouthernEurope	STnnJGI_SRR4235104	Italy	SINE	3
Africa_SouthernEurope	STnnJGI_SRR4235104	Italy	LTR	325
Africa_SouthernEurope	STnnJGI_SRR4235104	Italy	Unclassified	612
Africa_SouthernEurope	STnnJGI_SRR4235106	Algeria	DNA	383
Africa_SouthernEurope	STnnJGI_SRR4235106	Algeria	MITE	348
Africa_SouthernEurope	STnnJGI_SRR4235106	Algeria	Rolling_Circle	64
Africa_SouthernEurope	STnnJGI_SRR4235106	Algeria	DIRS	15
Africa_SouthernEurope	STnnJGI_SRR4235106	Algeria	LINE	230
Africa_SouthernEurope	STnnJGI_SRR4235106	Algeria	SINE	5
Africa_SouthernEurope	STnnJGI_SRR4235106	Algeria	LTR	438
Africa_SouthernEurope	STnnJGI_SRR4235106	Algeria	Unclassified	683
Africa_SouthernEurope	STnnJGI_SRR6831004	Italy	DNA	364
Africa_SouthernEurope	STnnJGI_SRR6831004	Italy	MITE	337
Africa_SouthernEurope	STnnJGI_SRR6831004	Italy	Rolling_Circle	50
Africa_SouthernEurope	STnnJGI_SRR6831004	Italy	DIRS	9
Africa_SouthernEurope	STnnJGI_SRR6831004	Italy	LINE	271
Africa_SouthernEurope	STnnJGI_SRR6831004	Italy	SINE	3
Africa_SouthernEurope	STnnJGI_SRR6831004	Italy	LTR	438
Africa_SouthernEurope	STnnJGI_SRR6831004	Italy	TRIM	1
Africa_SouthernEurope	STnnJGI_SRR6831004	Italy	Unclassified	717
Africa_SouthernEurope	Tunisia_2008_ST08TN_33_4_3	Tunisia	DNA	292
Africa_SouthernEurope	Tunisia_2008_ST08TN_33_4_3	Tunisia	MITE	337
Africa_SouthernEurope	Tunisia_2008_ST08TN_33_4_3	Tunisia	Rolling_Circle	40
Africa_SouthernEurope	Tunisia_2008_ST08TN_33_4_3	Tunisia	DIRS	11
Africa_SouthernEurope	Tunisia_2008_ST08TN_33_4_3	Tunisia	LINE	223
Africa_SouthernEurope	Tunisia_2008_ST08TN_33_4_3	Tunisia	SINE	3
Africa_SouthernEurope	Tunisia_2008_ST08TN_33_4_3	Tunisia	LTR	361
Africa_SouthernEurope	Tunisia_2008_ST08TN_33_4_3	Tunisia	Unclassified	617
Africa_SouthernEurope	Tunisia_2008_ST08TN_33_4_9	Tunisia	DNA	341
Africa_SouthernEurope	Tunisia_2008_ST08TN_33_4_9	Tunisia	MITE	335
Africa_SouthernEurope	Tunisia_2008_ST08TN_33_4_9	Tunisia	Rolling_Circle	53
Africa_SouthernEurope	Tunisia_2008_ST08TN_33_4_9	Tunisia	DIRS	11
Africa_SouthernEurope	Tunisia_2008_ST08TN_33_4_9	Tunisia	LINE	229
Africa_SouthernEurope	Tunisia_2008_ST08TN_33_4_9	Tunisia	SINE	5
Africa_SouthernEurope	Tunisia_2008_ST08TN_33_4_9	Tunisia	LTR	388
Africa_SouthernEurope	Tunisia_2008_ST08TN_33_4_9	Tunisia	TRIM	1
Africa_SouthernEurope	Tunisia_2008_ST08TN_33_4_9	Tunisia	Unclassified	671
Africa_SouthernEurope	Tunisia_2008_ST08TN_33_5_8	Tunisia	DNA	367
Africa_SouthernEurope	Tunisia_2008_ST08TN_33_5_8	Tunisia	MITE	348
Africa_SouthernEurope	Tunisia_2008_ST08TN_33_5_8	Tunisia	Rolling_Circle	64
Africa_SouthernEurope	Tunisia_2008_ST08TN_33_5_8	Tunisia	DIRS	10
Africa_SouthernEurope	Tunisia_2008_ST08TN_33_5_8	Tunisia	LINE	234
Africa_SouthernEurope	Tunisia_2008_ST08TN_33_5_8	Tunisia	SINE	5
Africa_SouthernEurope	Tunisia_2008_ST08TN_33_5_8	Tunisia	LTR	393
Africa_SouthernEurope	Tunisia_2008_ST08TN_33_5_8	Tunisia	Unclassified	665
Africa_SouthernEurope	Tunisia_2008_ST08TN_33_6_2	Tunisia	DNA	302
Africa_SouthernEurope	Tunisia_2008_ST08TN_33_6_2	Tunisia	MITE	333
Africa_SouthernEurope	Tunisia_2008_ST08TN_33_6_2	Tunisia	Rolling_Circle	52
Africa_SouthernEurope	Tunisia_2008_ST08TN_33_6_2	Tunisia	DIRS	10
Africa_SouthernEurope	Tunisia_2008_ST08TN_33_6_2	Tunisia	LINE	213
Africa_SouthernEurope	Tunisia_2008_ST08TN_33_6_2	Tunisia	SINE	2
Africa_SouthernEurope	Tunisia_2008_ST08TN_33_6_2	Tunisia	LTR	340
Africa_SouthernEurope	Tunisia_2008_ST08TN_33_6_2	Tunisia	Unclassified	635
Africa_SouthernEurope	Tunisia_2008_ST08TN_33_6_6	Tunisia	DNA	300
Africa_SouthernEurope	Tunisia_2008_ST08TN_33_6_6	Tunisia	MITE	320
Africa_SouthernEurope	Tunisia_2008_ST08TN_33_6_6	Tunisia	Rolling_Circle	41
Africa_SouthernEurope	Tunisia_2008_ST08TN_33_6_6	Tunisia	DIRS	11
Africa_SouthernEurope	Tunisia_2008_ST08TN_33_6_6	Tunisia	LINE	203
Africa_SouthernEurope	Tunisia_2008_ST08TN_33_6_6	Tunisia	SINE	2
Africa_SouthernEurope	Tunisia_2008_ST08TN_33_6_6	Tunisia	LTR	330
Africa_SouthernEurope	Tunisia_2008_ST08TN_33_6_6	Tunisia	Unclassified	592
Africa_SouthernEurope	Tunisia_2008_ST08TN_33_6_9	Tunisia	DNA	358
Africa_SouthernEurope	Tunisia_2008_ST08TN_33_6_9	Tunisia	MITE	348
Africa_SouthernEurope	Tunisia_2008_ST08TN_33_6_9	Tunisia	Rolling_Circle	52
Africa_SouthernEurope	Tunisia_2008_ST08TN_33_6_9	Tunisia	DIRS	13
Africa_SouthernEurope	Tunisia_2008_ST08TN_33_6_9	Tunisia	LINE	239
Africa_SouthernEurope	Tunisia_2008_ST08TN_33_6_9	Tunisia	SINE	3
Africa_SouthernEurope	Tunisia_2008_ST08TN_33_6_9	Tunisia	LTR	411
Africa_SouthernEurope	Tunisia_2008_ST08TN_33_6_9	Tunisia	TRIM	1
Africa_SouthernEurope	Tunisia_2008_ST08TN_33_6_9	Tunisia	Unclassified	688
Africa_SouthernEurope	Tunisia_2008_ST08TN_33_7_4	Tunisia	DNA	358
Africa_SouthernEurope	Tunisia_2008_ST08TN_33_7_4	Tunisia	MITE	362
Africa_SouthernEurope	Tunisia_2008_ST08TN_33_7_4	Tunisia	Rolling_Circle	62
Africa_SouthernEurope	Tunisia_2008_ST08TN_33_7_4	Tunisia	DIRS	10
Africa_SouthernEurope	Tunisia_2008_ST08TN_33_7_4	Tunisia	LINE	240
Africa_SouthernEurope	Tunisia_2008_ST08TN_33_7_4	Tunisia	SINE	2
Africa_SouthernEurope	Tunisia_2008_ST08TN_33_7_4	Tunisia	LTR	431
Africa_SouthernEurope	Tunisia_2008_ST08TN_33_7_4	Tunisia	Unclassified	680
Africa_SouthernEurope	Tunisia_2008_ST08TN_33_8_4	Tunisia	DNA	323
Africa_SouthernEurope	Tunisia_2008_ST08TN_33_8_4	Tunisia	MITE	350
Africa_SouthernEurope	Tunisia_2008_ST08TN_33_8_4	Tunisia	Rolling_Circle	57
Africa_SouthernEurope	Tunisia_2008_ST08TN_33_8_4	Tunisia	DIRS	11
Africa_SouthernEurope	Tunisia_2008_ST08TN_33_8_4	Tunisia	LINE	238
Africa_SouthernEurope	Tunisia_2008_ST08TN_33_8_4	Tunisia	SINE	6
Africa_SouthernEurope	Tunisia_2008_ST08TN_33_8_4	Tunisia	LTR	384
Africa_SouthernEurope	Tunisia_2008_ST08TN_33_8_4	Tunisia	Unclassified	668
Africa_SouthernEurope	Tunisia_2008_ST08TN_33_8_7	Tunisia	DNA	291
Africa_SouthernEurope	Tunisia_2008_ST08TN_33_8_7	Tunisia	MITE	329
Africa_SouthernEurope	Tunisia_2008_ST08TN_33_8_7	Tunisia	Rolling_Circle	39
Africa_SouthernEurope	Tunisia_2008_ST08TN_33_8_7	Tunisia	DIRS	11
Africa_SouthernEurope	Tunisia_2008_ST08TN_33_8_7	Tunisia	LINE	222
Africa_SouthernEurope	Tunisia_2008_ST08TN_33_8_7	Tunisia	SINE	3
Africa_SouthernEurope	Tunisia_2008_ST08TN_33_8_7	Tunisia	LTR	345
Africa_SouthernEurope	Tunisia_2008_ST08TN_33_8_7	Tunisia	Unclassified	620
Africa_SouthernEurope	Tunisia_2008_ST08TN_33_8_9	Tunisia	DNA	309
Africa_SouthernEurope	Tunisia_2008_ST08TN_33_8_9	Tunisia	MITE	354
Africa_SouthernEurope	Tunisia_2008_ST08TN_33_8_9	Tunisia	Rolling_Circle	68
Africa_SouthernEurope	Tunisia_2008_ST08TN_33_8_9	Tunisia	DIRS	12
Africa_SouthernEurope	Tunisia_2008_ST08TN_33_8_9	Tunisia	LINE	244
Africa_SouthernEurope	Tunisia_2008_ST08TN_33_8_9	Tunisia	SINE	5
Africa_SouthernEurope	Tunisia_2008_ST08TN_33_8_9	Tunisia	LTR	403
Africa_SouthernEurope	Tunisia_2008_ST08TN_33_8_9	Tunisia	Unclassified	657
Africa_SouthernEurope	Tunisia_2008_ST08TN_33_9_6	Tunisia	DNA	345
Africa_SouthernEurope	Tunisia_2008_ST08TN_33_9_6	Tunisia	MITE	352
Africa_SouthernEurope	Tunisia_2008_ST08TN_33_9_6	Tunisia	Rolling_Circle	66
Africa_SouthernEurope	Tunisia_2008_ST08TN_33_9_6	Tunisia	DIRS	16
Africa_SouthernEurope	Tunisia_2008_ST08TN_33_9_6	Tunisia	LINE	237
Africa_SouthernEurope	Tunisia_2008_ST08TN_33_9_6	Tunisia	SINE	4
Africa_SouthernEurope	Tunisia_2008_ST08TN_33_9_6	Tunisia	LTR	397
Africa_SouthernEurope	Tunisia_2008_ST08TN_33_9_6	Tunisia	Unclassified	667
Africa_SouthernEurope	Turkey_1992_TKA2c	Turkey	DNA	350
Africa_SouthernEurope	Turkey_1992_TKA2c	Turkey	MITE	341
Africa_SouthernEurope	Turkey_1992_TKA2c	Turkey	Rolling_Circle	52
Africa_SouthernEurope	Turkey_1992_TKA2c	Turkey	DIRS	15
Africa_SouthernEurope	Turkey_1992_TKA2c	Turkey	LINE	238
Africa_SouthernEurope	Turkey_1992_TKA2c	Turkey	SINE	3
Africa_SouthernEurope	Turkey_1992_TKA2c	Turkey	LTR	373
Africa_SouthernEurope	Turkey_1992_TKA2c	Turkey	Unclassified	687
Argentina_Uruguay	Argentina_2000_BOO10_F9a2	Argentina	DNA	296
Argentina_Uruguay	Argentina_2000_BOO10_F9a2	Argentina	MITE	327
Argentina_Uruguay	Argentina_2000_BOO10_F9a2	Argentina	Rolling_Circle	55
Argentina_Uruguay	Argentina_2000_BOO10_F9a2	Argentina	DIRS	7
Argentina_Uruguay	Argentina_2000_BOO10_F9a2	Argentina	LINE	247
Argentina_Uruguay	Argentina_2000_BOO10_F9a2	Argentina	LTR	424
Argentina_Uruguay	Argentina_2000_BOO10_F9a2	Argentina	TRIM	2
Argentina_Uruguay	Argentina_2000_BOO10_F9a2	Argentina	Unclassified	600
Argentina_Uruguay	Argentina_2000_BOO28_F15b2	Argentina	DNA	285
Argentina_Uruguay	Argentina_2000_BOO28_F15b2	Argentina	MITE	350
Argentina_Uruguay	Argentina_2000_BOO28_F15b2	Argentina	Rolling_Circle	52
Argentina_Uruguay	Argentina_2000_BOO28_F15b2	Argentina	DIRS	14
Argentina_Uruguay	Argentina_2000_BOO28_F15b2	Argentina	LINE	230
Argentina_Uruguay	Argentina_2000_BOO28_F15b2	Argentina	SINE	3
Argentina_Uruguay	Argentina_2000_BOO28_F15b2	Argentina	LTR	402
Argentina_Uruguay	Argentina_2000_BOO28_F15b2	Argentina	TRIM	1
Argentina_Uruguay	Argentina_2000_BOO28_F15b2	Argentina	Unclassified	617
Argentina_Uruguay	Argentina_2000_BOO32_B5a1	Argentina	DNA	316
Argentina_Uruguay	Argentina_2000_BOO32_B5a1	Argentina	MITE	323
Argentina_Uruguay	Argentina_2000_BOO32_B5a1	Argentina	Rolling_Circle	43
Argentina_Uruguay	Argentina_2000_BOO32_B5a1	Argentina	DIRS	8
Argentina_Uruguay	Argentina_2000_BOO32_B5a1	Argentina	LINE	263
Argentina_Uruguay	Argentina_2000_BOO32_B5a1	Argentina	SINE	2
Argentina_Uruguay	Argentina_2000_BOO32_B5a1	Argentina	LTR	400
Argentina_Uruguay	Argentina_2000_BOO32_B5a1	Argentina	TRIM	2
Argentina_Uruguay	Argentina_2000_BOO32_B5a1	Argentina	Unclassified	667
Argentina_Uruguay	Argentina_2000_BOO36_B4a1	Argentina	DNA	336
Argentina_Uruguay	Argentina_2000_BOO36_B4a1	Argentina	MITE	330
Argentina_Uruguay	Argentina_2000_BOO36_B4a1	Argentina	Rolling_Circle	48
Argentina_Uruguay	Argentina_2000_BOO36_B4a1	Argentina	DIRS	14
Argentina_Uruguay	Argentina_2000_BOO36_B4a1	Argentina	LINE	279
Argentina_Uruguay	Argentina_2000_BOO36_B4a1	Argentina	SINE	6
Argentina_Uruguay	Argentina_2000_BOO36_B4a1	Argentina	LTR	451
Argentina_Uruguay	Argentina_2000_BOO36_B4a1	Argentina	TRIM	3
Argentina_Uruguay	Argentina_2000_BOO36_B4a1	Argentina	Unclassified	695
Argentina_Uruguay	Argentina_2000_BOO54_F8b1	Argentina	DNA	259
Argentina_Uruguay	Argentina_2000_BOO54_F8b1	Argentina	MITE	323
Argentina_Uruguay	Argentina_2000_BOO54_F8b1	Argentina	Rolling_Circle	33
Argentina_Uruguay	Argentina_2000_BOO54_F8b1	Argentina	DIRS	12
Argentina_Uruguay	Argentina_2000_BOO54_F8b1	Argentina	LINE	252
Argentina_Uruguay	Argentina_2000_BOO54_F8b1	Argentina	SINE	3
Argentina_Uruguay	Argentina_2000_BOO54_F8b1	Argentina	LTR	338
Argentina_Uruguay	Argentina_2000_BOO54_F8b1	Argentina	Unclassified	623
Argentina_Uruguay	Argentina_2000_BOO59_C4a2	Argentina	DNA	315
Argentina_Uruguay	Argentina_2000_BOO59_C4a2	Argentina	MITE	344
Argentina_Uruguay	Argentina_2000_BOO59_C4a2	Argentina	Rolling_Circle	45
Argentina_Uruguay	Argentina_2000_BOO59_C4a2	Argentina	DIRS	7
Argentina_Uruguay	Argentina_2000_BOO59_C4a2	Argentina	LINE	271
Argentina_Uruguay	Argentina_2000_BOO59_C4a2	Argentina	SINE	1
Argentina_Uruguay	Argentina_2000_BOO59_C4a2	Argentina	LTR	396
Argentina_Uruguay	Argentina_2000_BOO59_C4a2	Argentina	TRIM	3
Argentina_Uruguay	Argentina_2000_BOO59_C4a2	Argentina	Unclassified	680
Argentina_Uruguay	Argentina_2000_BOO61_FI5b2p	Argentina	DNA	300
Argentina_Uruguay	Argentina_2000_BOO61_FI5b2p	Argentina	MITE	325
Argentina_Uruguay	Argentina_2000_BOO61_FI5b2p	Argentina	Rolling_Circle	41
Argentina_Uruguay	Argentina_2000_BOO61_FI5b2p	Argentina	DIRS	10
Argentina_Uruguay	Argentina_2000_BOO61_FI5b2p	Argentina	LINE	269
Argentina_Uruguay	Argentina_2000_BOO61_FI5b2p	Argentina	SINE	4
Argentina_Uruguay	Argentina_2000_BOO61_FI5b2p	Argentina	LTR	453
Argentina_Uruguay	Argentina_2000_BOO61_FI5b2p	Argentina	Unclassified	677
Argentina_Uruguay	Argentina_2000_BOO71_EI1a2p	Argentina	DNA	293
Argentina_Uruguay	Argentina_2000_BOO71_EI1a2p	Argentina	MITE	331
Argentina_Uruguay	Argentina_2000_BOO71_EI1a2p	Argentina	Rolling_Circle	36
Argentina_Uruguay	Argentina_2000_BOO71_EI1a2p	Argentina	DIRS	10
Argentina_Uruguay	Argentina_2000_BOO71_EI1a2p	Argentina	LINE	271
Argentina_Uruguay	Argentina_2000_BOO71_EI1a2p	Argentina	SINE	2
Argentina_Uruguay	Argentina_2000_BOO71_EI1a2p	Argentina	LTR	414
Argentina_Uruguay	Argentina_2000_BOO71_EI1a2p	Argentina	TRIM	1
Argentina_Uruguay	Argentina_2000_BOO71_EI1a2p	Argentina	Unclassified	674
Argentina_Uruguay	Argentina_2000_BOO9_F15a2	Argentina	DNA	302
Argentina_Uruguay	Argentina_2000_BOO9_F15a2	Argentina	MITE	337
Argentina_Uruguay	Argentina_2000_BOO9_F15a2	Argentina	Rolling_Circle	52
Argentina_Uruguay	Argentina_2000_BOO9_F15a2	Argentina	DIRS	8
Argentina_Uruguay	Argentina_2000_BOO9_F15a2	Argentina	LINE	263
Argentina_Uruguay	Argentina_2000_BOO9_F15a2	Argentina	SINE	4
Argentina_Uruguay	Argentina_2000_BOO9_F15a2	Argentina	LTR	388
Argentina_Uruguay	Argentina_2000_BOO9_F15a2	Argentina	TRIM	1
Argentina_Uruguay	Argentina_2000_BOO9_F15a2	Argentina	Unclassified	649
Argentina_Uruguay	ST93URU_EE4a_1	Uruguay	DNA	259
Argentina_Uruguay	ST93URU_EE4a_1	Uruguay	MITE	287
Argentina_Uruguay	ST93URU_EE4a_1	Uruguay	Rolling_Circle	41
Argentina_Uruguay	ST93URU_EE4a_1	Uruguay	DIRS	9
Argentina_Uruguay	ST93URU_EE4a_1	Uruguay	LINE	203
Argentina_Uruguay	ST93URU_EE4a_1	Uruguay	LTR	348
Argentina_Uruguay	ST93URU_EE4a_1	Uruguay	Unclassified	555
Argentina_Uruguay	STnnJGI_SRR4235080	Argentina	DNA	239
Argentina_Uruguay	STnnJGI_SRR4235080	Argentina	MITE	304
Argentina_Uruguay	STnnJGI_SRR4235080	Argentina	Rolling_Circle	43
Argentina_Uruguay	STnnJGI_SRR4235080	Argentina	DIRS	6
Argentina_Uruguay	STnnJGI_SRR4235080	Argentina	LINE	216
Argentina_Uruguay	STnnJGI_SRR4235080	Argentina	SINE	1
Argentina_Uruguay	STnnJGI_SRR4235080	Argentina	LTR	279
Argentina_Uruguay	STnnJGI_SRR4235080	Argentina	TRIM	2
Argentina_Uruguay	STnnJGI_SRR4235080	Argentina	Unclassified	501
Argentina_Uruguay	STnnJGI_SRR4235087	Argentina	DNA	297
Argentina_Uruguay	STnnJGI_SRR4235087	Argentina	MITE	332
Argentina_Uruguay	STnnJGI_SRR4235087	Argentina	Rolling_Circle	51
Argentina_Uruguay	STnnJGI_SRR4235087	Argentina	DIRS	10
Argentina_Uruguay	STnnJGI_SRR4235087	Argentina	LINE	255
Argentina_Uruguay	STnnJGI_SRR4235087	Argentina	SINE	1
Argentina_Uruguay	STnnJGI_SRR4235087	Argentina	LTR	378
Argentina_Uruguay	STnnJGI_SRR4235087	Argentina	TRIM	1
Argentina_Uruguay	STnnJGI_SRR4235087	Argentina	Unclassified	637
Argentina_Uruguay	STnnJGI_SRR4235091	Argentina	DNA	312
Argentina_Uruguay	STnnJGI_SRR4235091	Argentina	MITE	314
Argentina_Uruguay	STnnJGI_SRR4235091	Argentina	Rolling_Circle	39
Argentina_Uruguay	STnnJGI_SRR4235091	Argentina	DIRS	17
Argentina_Uruguay	STnnJGI_SRR4235091	Argentina	LINE	232
Argentina_Uruguay	STnnJGI_SRR4235091	Argentina	SINE	4
Argentina_Uruguay	STnnJGI_SRR4235091	Argentina	LTR	393
Argentina_Uruguay	STnnJGI_SRR4235091	Argentina	Unclassified	645
Argentina_Uruguay	STnnJGI_SRR4235097	Argentina	DNA	331
Argentina_Uruguay	STnnJGI_SRR4235097	Argentina	MITE	329
Argentina_Uruguay	STnnJGI_SRR4235097	Argentina	Rolling_Circle	52
Argentina_Uruguay	STnnJGI_SRR4235097	Argentina	DIRS	15
Argentina_Uruguay	STnnJGI_SRR4235097	Argentina	LINE	243
Argentina_Uruguay	STnnJGI_SRR4235097	Argentina	SINE	2
Argentina_Uruguay	STnnJGI_SRR4235097	Argentina	LTR	407
Argentina_Uruguay	STnnJGI_SRR4235097	Argentina	TRIM	1
Argentina_Uruguay	STnnJGI_SRR4235097	Argentina	Unclassified	651
Argentina_Uruguay	STnnJGI_SRR6831009	Argentina	DNA	359
Argentina_Uruguay	STnnJGI_SRR6831009	Argentina	MITE	337
Argentina_Uruguay	STnnJGI_SRR6831009	Argentina	Rolling_Circle	47
Argentina_Uruguay	STnnJGI_SRR6831009	Argentina	DIRS	15
Argentina_Uruguay	STnnJGI_SRR6831009	Argentina	LINE	294
Argentina_Uruguay	STnnJGI_SRR6831009	Argentina	SINE	2
Argentina_Uruguay	STnnJGI_SRR6831009	Argentina	LTR	436
Argentina_Uruguay	STnnJGI_SRR6831009	Argentina	TRIM	2
Argentina_Uruguay	STnnJGI_SRR6831009	Argentina	Unclassified	677
Argentina_Uruguay	Uruguay_1993_STUR93_EC1b_1	Uruguay	DNA	305
Argentina_Uruguay	Uruguay_1993_STUR93_EC1b_1	Uruguay	MITE	324
Argentina_Uruguay	Uruguay_1993_STUR93_EC1b_1	Uruguay	Rolling_Circle	43
Argentina_Uruguay	Uruguay_1993_STUR93_EC1b_1	Uruguay	DIRS	7
Argentina_Uruguay	Uruguay_1993_STUR93_EC1b_1	Uruguay	LINE	266
Argentina_Uruguay	Uruguay_1993_STUR93_EC1b_1	Uruguay	SINE	2
Argentina_Uruguay	Uruguay_1993_STUR93_EC1b_1	Uruguay	LTR	433
Argentina_Uruguay	Uruguay_1993_STUR93_EC1b_1	Uruguay	TRIM	1
Argentina_Uruguay	Uruguay_1993_STUR93_EC1b_1	Uruguay	Unclassified	642
Argentina_Uruguay	Uruguay_1993_STUR93_EC1c_1	Uruguay	DNA	306
Argentina_Uruguay	Uruguay_1993_STUR93_EC1c_1	Uruguay	MITE	332
Argentina_Uruguay	Uruguay_1993_STUR93_EC1c_1	Uruguay	Rolling_Circle	42
Argentina_Uruguay	Uruguay_1993_STUR93_EC1c_1	Uruguay	DIRS	10
Argentina_Uruguay	Uruguay_1993_STUR93_EC1c_1	Uruguay	LINE	255
Argentina_Uruguay	Uruguay_1993_STUR93_EC1c_1	Uruguay	SINE	3
Argentina_Uruguay	Uruguay_1993_STUR93_EC1c_1	Uruguay	LTR	407
Argentina_Uruguay	Uruguay_1993_STUR93_EC1c_1	Uruguay	Unclassified	666
Argentina_Uruguay	Uruguay_1993_STUR93_EC2b_1	Uruguay	DNA	298
Argentina_Uruguay	Uruguay_1993_STUR93_EC2b_1	Uruguay	MITE	336
Argentina_Uruguay	Uruguay_1993_STUR93_EC2b_1	Uruguay	Rolling_Circle	44
Argentina_Uruguay	Uruguay_1993_STUR93_EC2b_1	Uruguay	DIRS	10
Argentina_Uruguay	Uruguay_1993_STUR93_EC2b_1	Uruguay	LINE	256
Argentina_Uruguay	Uruguay_1993_STUR93_EC2b_1	Uruguay	SINE	3
Argentina_Uruguay	Uruguay_1993_STUR93_EC2b_1	Uruguay	LTR	448
Argentina_Uruguay	Uruguay_1993_STUR93_EC2b_1	Uruguay	TRIM	2
Argentina_Uruguay	Uruguay_1993_STUR93_EC2b_1	Uruguay	Unclassified	661
Argentina_Uruguay	Uruguay_1993_STUR93_EC3d_1	Uruguay	DNA	273
Argentina_Uruguay	Uruguay_1993_STUR93_EC3d_1	Uruguay	MITE	324
Argentina_Uruguay	Uruguay_1993_STUR93_EC3d_1	Uruguay	Rolling_Circle	51
Argentina_Uruguay	Uruguay_1993_STUR93_EC3d_1	Uruguay	DIRS	15
Argentina_Uruguay	Uruguay_1993_STUR93_EC3d_1	Uruguay	LINE	244
Argentina_Uruguay	Uruguay_1993_STUR93_EC3d_1	Uruguay	SINE	2
Argentina_Uruguay	Uruguay_1993_STUR93_EC3d_1	Uruguay	LTR	332
Argentina_Uruguay	Uruguay_1993_STUR93_EC3d_1	Uruguay	Unclassified	630
Argentina_Uruguay	Uruguay_1993_STUR93_ED3b_1	Uruguay	DNA	250
Argentina_Uruguay	Uruguay_1993_STUR93_ED3b_1	Uruguay	MITE	315
Argentina_Uruguay	Uruguay_1993_STUR93_ED3b_1	Uruguay	Rolling_Circle	33
Argentina_Uruguay	Uruguay_1993_STUR93_ED3b_1	Uruguay	DIRS	12
Argentina_Uruguay	Uruguay_1993_STUR93_ED3b_1	Uruguay	LINE	227
Argentina_Uruguay	Uruguay_1993_STUR93_ED3b_1	Uruguay	LTR	299
Argentina_Uruguay	Uruguay_1993_STUR93_ED3b_1	Uruguay	TRIM	1
Argentina_Uruguay	Uruguay_1993_STUR93_ED3b_1	Uruguay	Unclassified	549
Argentina_Uruguay	Uruguay_1993_STUR93_EE1d_1	Uruguay	DNA	315
Argentina_Uruguay	Uruguay_1993_STUR93_EE1d_1	Uruguay	MITE	334
Argentina_Uruguay	Uruguay_1993_STUR93_EE1d_1	Uruguay	Rolling_Circle	39
Argentina_Uruguay	Uruguay_1993_STUR93_EE1d_1	Uruguay	DIRS	8
Argentina_Uruguay	Uruguay_1993_STUR93_EE1d_1	Uruguay	LINE	263
Argentina_Uruguay	Uruguay_1993_STUR93_EE1d_1	Uruguay	SINE	4
Argentina_Uruguay	Uruguay_1993_STUR93_EE1d_1	Uruguay	LTR	430
Argentina_Uruguay	Uruguay_1993_STUR93_EE1d_1	Uruguay	Unclassified	690
Argentina_Uruguay	Uruguay_1993_STUR93_EE2a_1	Uruguay	DNA	312
Argentina_Uruguay	Uruguay_1993_STUR93_EE2a_1	Uruguay	MITE	325
Argentina_Uruguay	Uruguay_1993_STUR93_EE2a_1	Uruguay	Rolling_Circle	39
Argentina_Uruguay	Uruguay_1993_STUR93_EE2a_1	Uruguay	DIRS	11
Argentina_Uruguay	Uruguay_1993_STUR93_EE2a_1	Uruguay	LINE	253
Argentina_Uruguay	Uruguay_1993_STUR93_EE2a_1	Uruguay	SINE	2
Argentina_Uruguay	Uruguay_1993_STUR93_EE2a_1	Uruguay	LTR	432
Argentina_Uruguay	Uruguay_1993_STUR93_EE2a_1	Uruguay	Unclassified	688
Argentina_Uruguay	Uruguay_1993_STUR93_EE3a_1	Uruguay	DNA	285
Argentina_Uruguay	Uruguay_1993_STUR93_EE3a_1	Uruguay	MITE	340
Argentina_Uruguay	Uruguay_1993_STUR93_EE3a_1	Uruguay	Rolling_Circle	38
Argentina_Uruguay	Uruguay_1993_STUR93_EE3a_1	Uruguay	DIRS	14
Argentina_Uruguay	Uruguay_1993_STUR93_EE3a_1	Uruguay	LINE	246
Argentina_Uruguay	Uruguay_1993_STUR93_EE3a_1	Uruguay	SINE	1
Argentina_Uruguay	Uruguay_1993_STUR93_EE3a_1	Uruguay	LTR	335
Argentina_Uruguay	Uruguay_1993_STUR93_EE3a_1	Uruguay	Unclassified	626
Argentina_Uruguay	Uruguay_1993_STUR93_EG4a_3	Uruguay	DNA	312
Argentina_Uruguay	Uruguay_1993_STUR93_EG4a_3	Uruguay	MITE	345
Argentina_Uruguay	Uruguay_1993_STUR93_EG4a_3	Uruguay	Rolling_Circle	38
Argentina_Uruguay	Uruguay_1993_STUR93_EG4a_3	Uruguay	DIRS	9
Argentina_Uruguay	Uruguay_1993_STUR93_EG4a_3	Uruguay	LINE	252
Argentina_Uruguay	Uruguay_1993_STUR93_EG4a_3	Uruguay	SINE	3
Argentina_Uruguay	Uruguay_1993_STUR93_EG4a_3	Uruguay	LTR	399
Argentina_Uruguay	Uruguay_1993_STUR93_EG4a_3	Uruguay	Unclassified	662
Argentina_Uruguay	Uruguay_1993_STUR93_EG4c_1	Uruguay	DNA	332
Argentina_Uruguay	Uruguay_1993_STUR93_EG4c_1	Uruguay	MITE	336
Argentina_Uruguay	Uruguay_1993_STUR93_EG4c_1	Uruguay	Rolling_Circle	45
Argentina_Uruguay	Uruguay_1993_STUR93_EG4c_1	Uruguay	DIRS	11
Argentina_Uruguay	Uruguay_1993_STUR93_EG4c_1	Uruguay	LINE	263
Argentina_Uruguay	Uruguay_1993_STUR93_EG4c_1	Uruguay	SINE	3
Argentina_Uruguay	Uruguay_1993_STUR93_EG4c_1	Uruguay	LTR	431
Argentina_Uruguay	Uruguay_1993_STUR93_EG4c_1	Uruguay	Unclassified	664
Argentina_Uruguay	Uruguay_1993_STUR93_LA4a_1	Uruguay	DNA	329
Argentina_Uruguay	Uruguay_1993_STUR93_LA4a_1	Uruguay	MITE	341
Argentina_Uruguay	Uruguay_1993_STUR93_LA4a_1	Uruguay	Rolling_Circle	44
Argentina_Uruguay	Uruguay_1993_STUR93_LA4a_1	Uruguay	DIRS	9
Argentina_Uruguay	Uruguay_1993_STUR93_LA4a_1	Uruguay	LINE	255
Argentina_Uruguay	Uruguay_1993_STUR93_LA4a_1	Uruguay	SINE	3
Argentina_Uruguay	Uruguay_1993_STUR93_LA4a_1	Uruguay	LTR	393
Argentina_Uruguay	Uruguay_1993_STUR93_LA4a_1	Uruguay	TRIM	1
Argentina_Uruguay	Uruguay_1993_STUR93_LA4a_1	Uruguay	Unclassified	694
Argentina_Uruguay	Uruguay_1993_STUR93_LF2b_1	Uruguay	DNA	314
Argentina_Uruguay	Uruguay_1993_STUR93_LF2b_1	Uruguay	MITE	335
Argentina_Uruguay	Uruguay_1993_STUR93_LF2b_1	Uruguay	Rolling_Circle	42
Argentina_Uruguay	Uruguay_1993_STUR93_LF2b_1	Uruguay	DIRS	10
Argentina_Uruguay	Uruguay_1993_STUR93_LF2b_1	Uruguay	LINE	264
Argentina_Uruguay	Uruguay_1993_STUR93_LF2b_1	Uruguay	SINE	1
Argentina_Uruguay	Uruguay_1993_STUR93_LF2b_1	Uruguay	LTR	441
Argentina_Uruguay	Uruguay_1993_STUR93_LF2b_1	Uruguay	TRIM	1
Argentina_Uruguay	Uruguay_1993_STUR93_LF2b_1	Uruguay	Unclassified	718
Argentina_Uruguay	Uruguay_1993_STUR93_LH4a_1	Uruguay	DNA	275
Argentina_Uruguay	Uruguay_1993_STUR93_LH4a_1	Uruguay	MITE	345
Argentina_Uruguay	Uruguay_1993_STUR93_LH4a_1	Uruguay	Rolling_Circle	45
Argentina_Uruguay	Uruguay_1993_STUR93_LH4a_1	Uruguay	DIRS	10
Argentina_Uruguay	Uruguay_1993_STUR93_LH4a_1	Uruguay	LINE	269
Argentina_Uruguay	Uruguay_1993_STUR93_LH4a_1	Uruguay	SINE	4
Argentina_Uruguay	Uruguay_1993_STUR93_LH4a_1	Uruguay	LTR	399
Argentina_Uruguay	Uruguay_1993_STUR93_LH4a_1	Uruguay	Unclassified	666
Australia_1	ST01AUS_1A4	Australia	DNA	294
Australia_1	ST01AUS_1A4	Australia	MITE	297
Australia_1	ST01AUS_1A4	Australia	Rolling_Circle	42
Australia_1	ST01AUS_1A4	Australia	DIRS	6
Australia_1	ST01AUS_1A4	Australia	LINE	232
Australia_1	ST01AUS_1A4	Australia	SINE	6
Australia_1	ST01AUS_1A4	Australia	LTR	294
Australia_1	ST01AUS_1A4	Australia	Unclassified	565
Australia_1	ST01AUS_1A5	Australia	DNA	311
Australia_1	ST01AUS_1A5	Australia	MITE	303
Australia_1	ST01AUS_1A5	Australia	Rolling_Circle	50
Australia_1	ST01AUS_1A5	Australia	DIRS	2
Australia_1	ST01AUS_1A5	Australia	LINE	221
Australia_1	ST01AUS_1A5	Australia	SINE	5
Australia_1	ST01AUS_1A5	Australia	LTR	338
Australia_1	ST01AUS_1A5	Australia	Unclassified	554
Australia_1	ST01AUS_1A6	Australia	DNA	349
Australia_1	ST01AUS_1A6	Australia	MITE	299
Australia_1	ST01AUS_1A6	Australia	Rolling_Circle	47
Australia_1	ST01AUS_1A6	Australia	DIRS	5
Australia_1	ST01AUS_1A6	Australia	LINE	268
Australia_1	ST01AUS_1A6	Australia	SINE	3
Australia_1	ST01AUS_1A6	Australia	LTR	363
Australia_1	ST01AUS_1A6	Australia	TRIM	1
Australia_1	ST01AUS_1A6	Australia	Unclassified	592
Australia_1	ST01AUS_1A9	Australia	DNA	278
Australia_1	ST01AUS_1A9	Australia	MITE	273
Australia_1	ST01AUS_1A9	Australia	Rolling_Circle	45
Australia_1	ST01AUS_1A9	Australia	DIRS	3
Australia_1	ST01AUS_1A9	Australia	LINE	238
Australia_1	ST01AUS_1A9	Australia	SINE	4
Australia_1	ST01AUS_1A9	Australia	LTR	303
Australia_1	ST01AUS_1A9	Australia	Unclassified	590
Australia_1	ST01AUS_1B1	Australia	DNA	297
Australia_1	ST01AUS_1B1	Australia	MITE	301
Australia_1	ST01AUS_1B1	Australia	Rolling_Circle	49
Australia_1	ST01AUS_1B1	Australia	DIRS	5
Australia_1	ST01AUS_1B1	Australia	LINE	239
Australia_1	ST01AUS_1B1	Australia	SINE	3
Australia_1	ST01AUS_1B1	Australia	LTR	323
Australia_1	ST01AUS_1B1	Australia	Unclassified	598
Australia_1	ST01AUS_1B2	Australia	DNA	312
Australia_1	ST01AUS_1B2	Australia	MITE	290
Australia_1	ST01AUS_1B2	Australia	Rolling_Circle	48
Australia_1	ST01AUS_1B2	Australia	DIRS	4
Australia_1	ST01AUS_1B2	Australia	LINE	222
Australia_1	ST01AUS_1B2	Australia	SINE	2
Australia_1	ST01AUS_1B2	Australia	LTR	274
Australia_1	ST01AUS_1B2	Australia	Unclassified	558
Australia_1	ST01AUS_1B7	Australia	DNA	365
Australia_1	ST01AUS_1B7	Australia	MITE	292
Australia_1	ST01AUS_1B7	Australia	Rolling_Circle	51
Australia_1	ST01AUS_1B7	Australia	DIRS	7
Australia_1	ST01AUS_1B7	Australia	LINE	260
Australia_1	ST01AUS_1B7	Australia	SINE	6
Australia_1	ST01AUS_1B7	Australia	LTR	390
Australia_1	ST01AUS_1B7	Australia	TRIM	1
Australia_1	ST01AUS_1B7	Australia	Unclassified	587
Australia_1	ST01AUS_1B8	Australia	DNA	381
Australia_1	ST01AUS_1B8	Australia	MITE	312
Australia_1	ST01AUS_1B8	Australia	Rolling_Circle	46
Australia_1	ST01AUS_1B8	Australia	DIRS	6
Australia_1	ST01AUS_1B8	Australia	LINE	267
Australia_1	ST01AUS_1B8	Australia	SINE	4
Australia_1	ST01AUS_1B8	Australia	LTR	387
Australia_1	ST01AUS_1B8	Australia	Unclassified	610
Australia_1	ST01AUS_1C1	Australia	DNA	311
Australia_1	ST01AUS_1C1	Australia	MITE	299
Australia_1	ST01AUS_1C1	Australia	Rolling_Circle	55
Australia_1	ST01AUS_1C1	Australia	DIRS	5
Australia_1	ST01AUS_1C1	Australia	LINE	238
Australia_1	ST01AUS_1C1	Australia	SINE	5
Australia_1	ST01AUS_1C1	Australia	LTR	340
Australia_1	ST01AUS_1C1	Australia	TRIM	1
Australia_1	ST01AUS_1C1	Australia	Unclassified	599
Australia_1	ST01AUS_1C2	Australia	DNA	267
Australia_1	ST01AUS_1C2	Australia	MITE	300
Australia_1	ST01AUS_1C2	Australia	Rolling_Circle	35
Australia_1	ST01AUS_1C2	Australia	DIRS	5
Australia_1	ST01AUS_1C2	Australia	LINE	218
Australia_1	ST01AUS_1C2	Australia	SINE	4
Australia_1	ST01AUS_1C2	Australia	LTR	333
Australia_1	ST01AUS_1C2	Australia	Unclassified	573
Australia_1	ST01AUS_1C3	Australia	DNA	290
Australia_1	ST01AUS_1C3	Australia	MITE	289
Australia_1	ST01AUS_1C3	Australia	Rolling_Circle	51
Australia_1	ST01AUS_1C3	Australia	DIRS	4
Australia_1	ST01AUS_1C3	Australia	LINE	228
Australia_1	ST01AUS_1C3	Australia	SINE	3
Australia_1	ST01AUS_1C3	Australia	LTR	352
Australia_1	ST01AUS_1C3	Australia	Unclassified	585
Australia_1	ST01AUS_1C6	Australia	DNA	260
Australia_1	ST01AUS_1C6	Australia	MITE	296
Australia_1	ST01AUS_1C6	Australia	Rolling_Circle	35
Australia_1	ST01AUS_1C6	Australia	DIRS	3
Australia_1	ST01AUS_1C6	Australia	LINE	213
Australia_1	ST01AUS_1C6	Australia	SINE	4
Australia_1	ST01AUS_1C6	Australia	LTR	256
Australia_1	ST01AUS_1C6	Australia	Unclassified	508
Australia_1	ST01AUS_1C8	Australia	DNA	330
Australia_1	ST01AUS_1C8	Australia	MITE	288
Australia_1	ST01AUS_1C8	Australia	Rolling_Circle	49
Australia_1	ST01AUS_1C8	Australia	DIRS	4
Australia_1	ST01AUS_1C8	Australia	LINE	227
Australia_1	ST01AUS_1C8	Australia	SINE	3
Australia_1	ST01AUS_1C8	Australia	LTR	296
Australia_1	ST01AUS_1C8	Australia	Unclassified	573
Australia_1	ST01AUS_1D4	Australia	DNA	319
Australia_1	ST01AUS_1D4	Australia	MITE	290
Australia_1	ST01AUS_1D4	Australia	Rolling_Circle	43
Australia_1	ST01AUS_1D4	Australia	DIRS	8
Australia_1	ST01AUS_1D4	Australia	LINE	239
Australia_1	ST01AUS_1D4	Australia	SINE	2
Australia_1	ST01AUS_1D4	Australia	LTR	344
Australia_1	ST01AUS_1D4	Australia	Unclassified	587
Australia_1	ST01AUS_1D5	Australia	DNA	302
Australia_1	ST01AUS_1D5	Australia	MITE	304
Australia_1	ST01AUS_1D5	Australia	Rolling_Circle	44
Australia_1	ST01AUS_1D5	Australia	DIRS	4
Australia_1	ST01AUS_1D5	Australia	LINE	238
Australia_1	ST01AUS_1D5	Australia	SINE	4
Australia_1	ST01AUS_1D5	Australia	LTR	354
Australia_1	ST01AUS_1D5	Australia	Unclassified	587
Australia_1	ST01AUS_1D8	Australia	DNA	324
Australia_1	ST01AUS_1D8	Australia	MITE	285
Australia_1	ST01AUS_1D8	Australia	Rolling_Circle	42
Australia_1	ST01AUS_1D8	Australia	DIRS	7
Australia_1	ST01AUS_1D8	Australia	LINE	252
Australia_1	ST01AUS_1D8	Australia	SINE	3
Australia_1	ST01AUS_1D8	Australia	LTR	394
Australia_1	ST01AUS_1D8	Australia	TRIM	1
Australia_1	ST01AUS_1D8	Australia	Unclassified	582
Australia_1	ST01AUS_1E1	Australia	DNA	271
Australia_1	ST01AUS_1E1	Australia	MITE	288
Australia_1	ST01AUS_1E1	Australia	Rolling_Circle	46
Australia_1	ST01AUS_1E1	Australia	DIRS	5
Australia_1	ST01AUS_1E1	Australia	LINE	217
Australia_1	ST01AUS_1E1	Australia	SINE	4
Australia_1	ST01AUS_1E1	Australia	LTR	265
Australia_1	ST01AUS_1E1	Australia	Unclassified	526
Australia_1	ST01AUS_1E4	Australia	DNA	275
Australia_1	ST01AUS_1E4	Australia	MITE	296
Australia_1	ST01AUS_1E4	Australia	Rolling_Circle	36
Australia_1	ST01AUS_1E4	Australia	DIRS	3
Australia_1	ST01AUS_1E4	Australia	LINE	225
Australia_1	ST01AUS_1E4	Australia	SINE	2
Australia_1	ST01AUS_1E4	Australia	LTR	237
Australia_1	ST01AUS_1E4	Australia	Unclassified	536
Australia_1	ST01AUS_1E5	Australia	DNA	304
Australia_1	ST01AUS_1E5	Australia	MITE	276
Australia_1	ST01AUS_1E5	Australia	Rolling_Circle	49
Australia_1	ST01AUS_1E5	Australia	DIRS	3
Australia_1	ST01AUS_1E5	Australia	LINE	245
Australia_1	ST01AUS_1E5	Australia	SINE	3
Australia_1	ST01AUS_1E5	Australia	LTR	348
Australia_1	ST01AUS_1E5	Australia	TRIM	1
Australia_1	ST01AUS_1E5	Australia	Unclassified	601
Australia_1	ST01AUS_1F2	Australia	DNA	312
Australia_1	ST01AUS_1F2	Australia	MITE	297
Australia_1	ST01AUS_1F2	Australia	Rolling_Circle	41
Australia_1	ST01AUS_1F2	Australia	DIRS	3
Australia_1	ST01AUS_1F2	Australia	LINE	233
Australia_1	ST01AUS_1F2	Australia	SINE	3
Australia_1	ST01AUS_1F2	Australia	LTR	328
Australia_1	ST01AUS_1F2	Australia	TRIM	1
Australia_1	ST01AUS_1F2	Australia	Unclassified	586
Australia_1	ST01AUS_1F3	Australia	DNA	327
Australia_1	ST01AUS_1F3	Australia	MITE	295
Australia_1	ST01AUS_1F3	Australia	Rolling_Circle	35
Australia_1	ST01AUS_1F3	Australia	DIRS	4
Australia_1	ST01AUS_1F3	Australia	LINE	240
Australia_1	ST01AUS_1F3	Australia	SINE	5
Australia_1	ST01AUS_1F3	Australia	LTR	326
Australia_1	ST01AUS_1F3	Australia	Unclassified	591
Australia_1	ST01AUS_1F8	Australia	DNA	313
Australia_1	ST01AUS_1F8	Australia	MITE	293
Australia_1	ST01AUS_1F8	Australia	Rolling_Circle	52
Australia_1	ST01AUS_1F8	Australia	DIRS	6
Australia_1	ST01AUS_1F8	Australia	LINE	235
Australia_1	ST01AUS_1F8	Australia	SINE	3
Australia_1	ST01AUS_1F8	Australia	LTR	356
Australia_1	ST01AUS_1F8	Australia	Unclassified	578
Australia_1	ST01AUS_1G2	Australia	DNA	215
Australia_1	ST01AUS_1G2	Australia	MITE	285
Australia_1	ST01AUS_1G2	Australia	Rolling_Circle	34
Australia_1	ST01AUS_1G2	Australia	DIRS	3
Australia_1	ST01AUS_1G2	Australia	LINE	219
Australia_1	ST01AUS_1G2	Australia	SINE	2
Australia_1	ST01AUS_1G2	Australia	LTR	274
Australia_1	ST01AUS_1G2	Australia	Unclassified	560
Australia_1	ST01AUS_1G5	Australia	DNA	306
Australia_1	ST01AUS_1G5	Australia	MITE	308
Australia_1	ST01AUS_1G5	Australia	Rolling_Circle	50
Australia_1	ST01AUS_1G5	Australia	DIRS	5
Australia_1	ST01AUS_1G5	Australia	LINE	250
Australia_1	ST01AUS_1G5	Australia	SINE	4
Australia_1	ST01AUS_1G5	Australia	LTR	359
Australia_1	ST01AUS_1G5	Australia	Unclassified	604
Australia_1	ST01AUS_1H2	Australia	DNA	325
Australia_1	ST01AUS_1H2	Australia	MITE	294
Australia_1	ST01AUS_1H2	Australia	Rolling_Circle	52
Australia_1	ST01AUS_1H2	Australia	DIRS	5
Australia_1	ST01AUS_1H2	Australia	LINE	235
Australia_1	ST01AUS_1H2	Australia	SINE	3
Australia_1	ST01AUS_1H2	Australia	LTR	334
Australia_1	ST01AUS_1H2	Australia	TRIM	1
Australia_1	ST01AUS_1H2	Australia	Unclassified	599
Australia_1	ST01AUS_1H6	Australia	DNA	327
Australia_1	ST01AUS_1H6	Australia	MITE	306
Australia_1	ST01AUS_1H6	Australia	Rolling_Circle	54
Australia_1	ST01AUS_1H6	Australia	DIRS	5
Australia_1	ST01AUS_1H6	Australia	LINE	249
Australia_1	ST01AUS_1H6	Australia	SINE	4
Australia_1	ST01AUS_1H6	Australia	LTR	345
Australia_1	ST01AUS_1H6	Australia	TRIM	1
Australia_1	ST01AUS_1H6	Australia	Unclassified	599
Australia_1	ST01AUS_1H8	Australia	DNA	301
Australia_1	ST01AUS_1H8	Australia	MITE	312
Australia_1	ST01AUS_1H8	Australia	Rolling_Circle	50
Australia_1	ST01AUS_1H8	Australia	DIRS	5
Australia_1	ST01AUS_1H8	Australia	LINE	237
Australia_1	ST01AUS_1H8	Australia	SINE	3
Australia_1	ST01AUS_1H8	Australia	LTR	330
Australia_1	ST01AUS_1H8	Australia	Unclassified	598
Australia_1	STnnJGI_SRR4235063	USA	DNA	329
Australia_1	STnnJGI_SRR4235063	USA	MITE	332
Australia_1	STnnJGI_SRR4235063	USA	Rolling_Circle	60
Australia_1	STnnJGI_SRR4235063	USA	DIRS	5
Australia_1	STnnJGI_SRR4235063	USA	LINE	264
Australia_1	STnnJGI_SRR4235063	USA	SINE	6
Australia_1	STnnJGI_SRR4235063	USA	LTR	442
Australia_1	STnnJGI_SRR4235063	USA	Unclassified	654
Australia_2	ST14TAS_WAI1850	Australia	DNA	319
Australia_2	ST14TAS_WAI1850	Australia	MITE	329
Australia_2	ST14TAS_WAI1850	Australia	Rolling_Circle	47
Australia_2	ST14TAS_WAI1850	Australia	DIRS	7
Australia_2	ST14TAS_WAI1850	Australia	LINE	289
Australia_2	ST14TAS_WAI1850	Australia	SINE	1
Australia_2	ST14TAS_WAI1850	Australia	LTR	395
Australia_2	ST14TAS_WAI1850	Australia	Unclassified	640
Australia_2	ST14TAS_WAI2073	Australia	DNA	364
Australia_2	ST14TAS_WAI2073	Australia	MITE	339
Australia_2	ST14TAS_WAI2073	Australia	Rolling_Circle	51
Australia_2	ST14TAS_WAI2073	Australia	DIRS	7
Australia_2	ST14TAS_WAI2073	Australia	LINE	301
Australia_2	ST14TAS_WAI2073	Australia	SINE	2
Australia_2	ST14TAS_WAI2073	Australia	LTR	416
Australia_2	ST14TAS_WAI2073	Australia	Unclassified	677
Australia_2	ST14TAS_WAI2204	Australia	DNA	311
Australia_2	ST14TAS_WAI2204	Australia	MITE	321
Australia_2	ST14TAS_WAI2204	Australia	Rolling_Circle	45
Australia_2	ST14TAS_WAI2204	Australia	DIRS	5
Australia_2	ST14TAS_WAI2204	Australia	LINE	281
Australia_2	ST14TAS_WAI2204	Australia	SINE	1
Australia_2	ST14TAS_WAI2204	Australia	LTR	403
Australia_2	ST14TAS_WAI2204	Australia	Unclassified	596
Australia_2	ST14TAS_WAI2206	Australia	DNA	292
Australia_2	ST14TAS_WAI2206	Australia	MITE	319
Australia_2	ST14TAS_WAI2206	Australia	Rolling_Circle	44
Australia_2	ST14TAS_WAI2206	Australia	DIRS	7
Australia_2	ST14TAS_WAI2206	Australia	LINE	253
Australia_2	ST14TAS_WAI2206	Australia	LTR	355
Australia_2	ST14TAS_WAI2206	Australia	TRIM	1
Australia_2	ST14TAS_WAI2206	Australia	Unclassified	617
Australia_2	ST14TAS_WAI2208	Australia	DNA	311
Australia_2	ST14TAS_WAI2208	Australia	MITE	320
Australia_2	ST14TAS_WAI2208	Australia	Rolling_Circle	56
Australia_2	ST14TAS_WAI2208	Australia	DIRS	7
Australia_2	ST14TAS_WAI2208	Australia	LINE	266
Australia_2	ST14TAS_WAI2208	Australia	SINE	2
Australia_2	ST14TAS_WAI2208	Australia	LTR	383
Australia_2	ST14TAS_WAI2208	Australia	TRIM	1
Australia_2	ST14TAS_WAI2208	Australia	Unclassified	622
Australia_2	ST14TAS_WAI2210	Australia	DNA	278
Australia_2	ST14TAS_WAI2210	Australia	MITE	325
Australia_2	ST14TAS_WAI2210	Australia	Rolling_Circle	38
Australia_2	ST14TAS_WAI2210	Australia	DIRS	4
Australia_2	ST14TAS_WAI2210	Australia	LINE	253
Australia_2	ST14TAS_WAI2210	Australia	SINE	1
Australia_2	ST14TAS_WAI2210	Australia	LTR	324
Australia_2	ST14TAS_WAI2210	Australia	Unclassified	587
Australia_2	ST14TAS_WAI2216	Australia	DNA	303
Australia_2	ST14TAS_WAI2216	Australia	MITE	312
Australia_2	ST14TAS_WAI2216	Australia	Rolling_Circle	47
Australia_2	ST14TAS_WAI2216	Australia	DIRS	6
Australia_2	ST14TAS_WAI2216	Australia	LINE	272
Australia_2	ST14TAS_WAI2216	Australia	LTR	371
Australia_2	ST14TAS_WAI2216	Australia	Unclassified	610
Chile	Chile_1995_STCH95_10B4a	Chile	DNA	298
Chile	Chile_1995_STCH95_10B4a	Chile	MITE	331
Chile	Chile_1995_STCH95_10B4a	Chile	Rolling_Circle	46
Chile	Chile_1995_STCH95_10B4a	Chile	DIRS	26
Chile	Chile_1995_STCH95_10B4a	Chile	LINE	229
Chile	Chile_1995_STCH95_10B4a	Chile	LTR	358
Chile	Chile_1995_STCH95_10B4a	Chile	Unclassified	542
Chile	Chile_1995_STCH95_1A2a	Chile	DNA	298
Chile	Chile_1995_STCH95_1A2a	Chile	MITE	331
Chile	Chile_1995_STCH95_1A2a	Chile	Rolling_Circle	33
Chile	Chile_1995_STCH95_1A2a	Chile	DIRS	13
Chile	Chile_1995_STCH95_1A2a	Chile	LINE	254
Chile	Chile_1995_STCH95_1A2a	Chile	LTR	365
Chile	Chile_1995_STCH95_1A2a	Chile	Unclassified	569
Chile	Chile_1995_STCH95_1B1a	Chile	DNA	322
Chile	Chile_1995_STCH95_1B1a	Chile	MITE	335
Chile	Chile_1995_STCH95_1B1a	Chile	Rolling_Circle	47
Chile	Chile_1995_STCH95_1B1a	Chile	DIRS	22
Chile	Chile_1995_STCH95_1B1a	Chile	LINE	270
Chile	Chile_1995_STCH95_1B1a	Chile	SINE	1
Chile	Chile_1995_STCH95_1B1a	Chile	LTR	398
Chile	Chile_1995_STCH95_1B1a	Chile	Unclassified	651
Chile	Chile_1995_STCH95_1B2a	Chile	DNA	327
Chile	Chile_1995_STCH95_1B2a	Chile	MITE	311
Chile	Chile_1995_STCH95_1B2a	Chile	Rolling_Circle	33
Chile	Chile_1995_STCH95_1B2a	Chile	DIRS	26
Chile	Chile_1995_STCH95_1B2a	Chile	LINE	269
Chile	Chile_1995_STCH95_1B2a	Chile	LTR	369
Chile	Chile_1995_STCH95_1B2a	Chile	TRIM	1
Chile	Chile_1995_STCH95_1B2a	Chile	Unclassified	626
Chile	Chile_1995_STCH95_1C3a	Chile	DNA	284
Chile	Chile_1995_STCH95_1C3a	Chile	MITE	334
Chile	Chile_1995_STCH95_1C3a	Chile	Rolling_Circle	44
Chile	Chile_1995_STCH95_1C3a	Chile	DIRS	26
Chile	Chile_1995_STCH95_1C3a	Chile	LINE	261
Chile	Chile_1995_STCH95_1C3a	Chile	SINE	3
Chile	Chile_1995_STCH95_1C3a	Chile	LTR	376
Chile	Chile_1995_STCH95_1C3a	Chile	TRIM	1
Chile	Chile_1995_STCH95_1C3a	Chile	Unclassified	656
Chile	Chile_1995_STCH95_1F2a	Chile	DNA	256
Chile	Chile_1995_STCH95_1F2a	Chile	MITE	318
Chile	Chile_1995_STCH95_1F2a	Chile	Rolling_Circle	34
Chile	Chile_1995_STCH95_1F2a	Chile	DIRS	21
Chile	Chile_1995_STCH95_1F2a	Chile	LINE	243
Chile	Chile_1995_STCH95_1F2a	Chile	SINE	1
Chile	Chile_1995_STCH95_1F2a	Chile	LTR	236
Chile	Chile_1995_STCH95_1F2a	Chile	TRIM	1
Chile	Chile_1995_STCH95_1F2a	Chile	Unclassified	534
Chile	Chile_1995_STCH95_1F3a	Chile	DNA	282
Chile	Chile_1995_STCH95_1F3a	Chile	MITE	324
Chile	Chile_1995_STCH95_1F3a	Chile	Rolling_Circle	30
Chile	Chile_1995_STCH95_1F3a	Chile	DIRS	22
Chile	Chile_1995_STCH95_1F3a	Chile	LINE	251
Chile	Chile_1995_STCH95_1F3a	Chile	SINE	1
Chile	Chile_1995_STCH95_1F3a	Chile	LTR	298
Chile	Chile_1995_STCH95_1F3a	Chile	TRIM	1
Chile	Chile_1995_STCH95_1F3a	Chile	Unclassified	586
Chile	Chile_1995_STCH95_1G3a	Chile	DNA	294
Chile	Chile_1995_STCH95_1G3a	Chile	MITE	325
Chile	Chile_1995_STCH95_1G3a	Chile	Rolling_Circle	41
Chile	Chile_1995_STCH95_1G3a	Chile	DIRS	30
Chile	Chile_1995_STCH95_1G3a	Chile	LINE	244
Chile	Chile_1995_STCH95_1G3a	Chile	LTR	352
Chile	Chile_1995_STCH95_1G3a	Chile	Unclassified	567
Chile	Chile_1995_STCH95_1H1a	Chile	DNA	293
Chile	Chile_1995_STCH95_1H1a	Chile	MITE	330
Chile	Chile_1995_STCH95_1H1a	Chile	Rolling_Circle	39
Chile	Chile_1995_STCH95_1H1a	Chile	DIRS	26
Chile	Chile_1995_STCH95_1H1a	Chile	LINE	263
Chile	Chile_1995_STCH95_1H1a	Chile	SINE	1
Chile	Chile_1995_STCH95_1H1a	Chile	LTR	371
Chile	Chile_1995_STCH95_1H1a	Chile	Unclassified	621
Chile	Chile_1995_STCH95_1H2a	Chile	DNA	305
Chile	Chile_1995_STCH95_1H2a	Chile	MITE	341
Chile	Chile_1995_STCH95_1H2a	Chile	Rolling_Circle	38
Chile	Chile_1995_STCH95_1H2a	Chile	DIRS	20
Chile	Chile_1995_STCH95_1H2a	Chile	LINE	282
Chile	Chile_1995_STCH95_1H2a	Chile	SINE	1
Chile	Chile_1995_STCH95_1H2a	Chile	LTR	420
Chile	Chile_1995_STCH95_1H2a	Chile	TRIM	1
Chile	Chile_1995_STCH95_1H2a	Chile	Unclassified	667
Chile	Chile_1995_STCH95_3A3a	Chile	DNA	325
Chile	Chile_1995_STCH95_3A3a	Chile	MITE	334
Chile	Chile_1995_STCH95_3A3a	Chile	Rolling_Circle	52
Chile	Chile_1995_STCH95_3A3a	Chile	DIRS	13
Chile	Chile_1995_STCH95_3A3a	Chile	LINE	263
Chile	Chile_1995_STCH95_3A3a	Chile	SINE	2
Chile	Chile_1995_STCH95_3A3a	Chile	LTR	392
Chile	Chile_1995_STCH95_3A3a	Chile	Unclassified	675
Chile	Chile_1995_STCH95_3E4a	Chile	DNA	315
Chile	Chile_1995_STCH95_3E4a	Chile	MITE	332
Chile	Chile_1995_STCH95_3E4a	Chile	Rolling_Circle	37
Chile	Chile_1995_STCH95_3E4a	Chile	DIRS	20
Chile	Chile_1995_STCH95_3E4a	Chile	LINE	278
Chile	Chile_1995_STCH95_3E4a	Chile	SINE	1
Chile	Chile_1995_STCH95_3E4a	Chile	LTR	401
Chile	Chile_1995_STCH95_3E4a	Chile	TRIM	2
Chile	Chile_1995_STCH95_3E4a	Chile	Unclassified	676
Chile	ST95CH_3B2a	Chile	DNA	324
Chile	ST95CH_3B2a	Chile	MITE	299
Chile	ST95CH_3B2a	Chile	Rolling_Circle	46
Chile	ST95CH_3B2a	Chile	DIRS	14
Chile	ST95CH_3B2a	Chile	LINE	273
Chile	ST95CH_3B2a	Chile	SINE	2
Chile	ST95CH_3B2a	Chile	LTR	383
Chile	ST95CH_3B2a	Chile	TRIM	1
Chile	ST95CH_3B2a	Chile	Unclassified	611
Chile	ST95CH_5A1a	Chile	DNA	246
Chile	ST95CH_5A1a	Chile	MITE	301
Chile	ST95CH_5A1a	Chile	Rolling_Circle	43
Chile	ST95CH_5A1a	Chile	DIRS	17
Chile	ST95CH_5A1a	Chile	LINE	201
Chile	ST95CH_5A1a	Chile	SINE	1
Chile	ST95CH_5A1a	Chile	LTR	237
Chile	ST95CH_5A1a	Chile	Unclassified	452
Europe	05STB001_1	Belgium	DNA	331
Europe	05STB001_1	Belgium	MITE	348
Europe	05STB001_1	Belgium	Rolling_Circle	39
Europe	05STB001_1	Belgium	DIRS	10
Europe	05STB001_1	Belgium	LINE	287
Europe	05STB001_1	Belgium	SINE	4
Europe	05STB001_1	Belgium	LTR	537
Europe	05STB001_1	Belgium	TRIM	1
Europe	05STB001_1	Belgium	Unclassified	707
Europe	05STB003_1	Belgium	DNA	358
Europe	05STB003_1	Belgium	MITE	356
Europe	05STB003_1	Belgium	Rolling_Circle	67
Europe	05STB003_1	Belgium	DIRS	15
Europe	05STB003_1	Belgium	LINE	331
Europe	05STB003_1	Belgium	SINE	6
Europe	05STB003_1	Belgium	LTR	499
Europe	05STB003_1	Belgium	TRIM	1
Europe	05STB003_1	Belgium	Unclassified	723
Europe	05STB005_1	Belgium	DNA	300
Europe	05STB005_1	Belgium	MITE	344
Europe	05STB005_1	Belgium	Rolling_Circle	53
Europe	05STB005_1	Belgium	DIRS	6
Europe	05STB005_1	Belgium	LINE	255
Europe	05STB005_1	Belgium	SINE	5
Europe	05STB005_1	Belgium	LTR	349
Europe	05STB005_1	Belgium	TRIM	1
Europe	05STB005_1	Belgium	Unclassified	610
Europe	05STB012_1	Belgium	DNA	330
Europe	05STB012_1	Belgium	MITE	361
Europe	05STB012_1	Belgium	Rolling_Circle	42
Europe	05STB012_1	Belgium	DIRS	10
Europe	05STB012_1	Belgium	LINE	311
Europe	05STB012_1	Belgium	SINE	3
Europe	05STB012_1	Belgium	LTR	539
Europe	05STB012_1	Belgium	Unclassified	723
Europe	05STB013_1	Belgium	DNA	307
Europe	05STB013_1	Belgium	MITE	322
Europe	05STB013_1	Belgium	Rolling_Circle	38
Europe	05STB013_1	Belgium	DIRS	9
Europe	05STB013_1	Belgium	LINE	269
Europe	05STB013_1	Belgium	SINE	4
Europe	05STB013_1	Belgium	LTR	447
Europe	05STB013_1	Belgium	Unclassified	696
Europe	05STB015_1	Belgium	DNA	295
Europe	05STB015_1	Belgium	MITE	333
Europe	05STB015_1	Belgium	Rolling_Circle	45
Europe	05STB015_1	Belgium	DIRS	7
Europe	05STB015_1	Belgium	LINE	309
Europe	05STB015_1	Belgium	SINE	5
Europe	05STB015_1	Belgium	LTR	458
Europe	05STB015_1	Belgium	TRIM	2
Europe	05STB015_1	Belgium	Unclassified	708
Europe	05STB017_1	Belgium	DNA	295
Europe	05STB017_1	Belgium	MITE	348
Europe	05STB017_1	Belgium	Rolling_Circle	44
Europe	05STB017_1	Belgium	DIRS	9
Europe	05STB017_1	Belgium	LINE	270
Europe	05STB017_1	Belgium	SINE	2
Europe	05STB017_1	Belgium	LTR	464
Europe	05STB017_1	Belgium	Unclassified	650
Europe	05STB023_1	Belgium	DNA	323
Europe	05STB023_1	Belgium	MITE	350
Europe	05STB023_1	Belgium	Rolling_Circle	53
Europe	05STB023_1	Belgium	DIRS	11
Europe	05STB023_1	Belgium	LINE	288
Europe	05STB023_1	Belgium	SINE	3
Europe	05STB023_1	Belgium	LTR	490
Europe	05STB023_1	Belgium	TRIM	1
Europe	05STB023_1	Belgium	Unclassified	671
Europe	05STB026_1	Belgium	DNA	335
Europe	05STB026_1	Belgium	MITE	355
Europe	05STB026_1	Belgium	Rolling_Circle	57
Europe	05STB026_1	Belgium	DIRS	11
Europe	05STB026_1	Belgium	LINE	318
Europe	05STB026_1	Belgium	SINE	3
Europe	05STB026_1	Belgium	LTR	495
Europe	05STB026_1	Belgium	Unclassified	727
Europe	05STCH002_1	CH	DNA	278
Europe	05STCH002_1	CH	MITE	335
Europe	05STCH002_1	CH	Rolling_Circle	47
Europe	05STCH002_1	CH	DIRS	10
Europe	05STCH002_1	CH	LINE	279
Europe	05STCH002_1	CH	SINE	3
Europe	05STCH002_1	CH	LTR	457
Europe	05STCH002_1	CH	TRIM	1
Europe	05STCH002_1	CH	Unclassified	649
Europe	05STCH003_1	CH	DNA	315
Europe	05STCH003_1	CH	MITE	345
Europe	05STCH003_1	CH	Rolling_Circle	42
Europe	05STCH003_1	CH	DIRS	10
Europe	05STCH003_1	CH	LINE	291
Europe	05STCH003_1	CH	SINE	3
Europe	05STCH003_1	CH	LTR	514
Europe	05STCH003_1	CH	Unclassified	686
Europe	05STCH004_1	CH	DNA	343
Europe	05STCH004_1	CH	MITE	347
Europe	05STCH004_1	CH	Rolling_Circle	57
Europe	05STCH004_1	CH	DIRS	16
Europe	05STCH004_1	CH	LINE	299
Europe	05STCH004_1	CH	SINE	3
Europe	05STCH004_1	CH	LTR	504
Europe	05STCH004_1	CH	Unclassified	703
Europe	05STCH005_1	CH	DNA	313
Europe	05STCH005_1	CH	MITE	329
Europe	05STCH005_1	CH	Rolling_Circle	42
Europe	05STCH005_1	CH	DIRS	8
Europe	05STCH005_1	CH	LINE	230
Europe	05STCH005_1	CH	SINE	6
Europe	05STCH005_1	CH	LTR	444
Europe	05STCH005_1	CH	Unclassified	596
Europe	05STCH008_1	CH	DNA	303
Europe	05STCH008_1	CH	MITE	341
Europe	05STCH008_1	CH	Rolling_Circle	47
Europe	05STCH008_1	CH	DIRS	13
Europe	05STCH008_1	CH	LINE	299
Europe	05STCH008_1	CH	SINE	1
Europe	05STCH008_1	CH	LTR	454
Europe	05STCH008_1	CH	TRIM	1
Europe	05STCH008_1	CH	Unclassified	682
Europe	05STCH010_1	CH	DNA	289
Europe	05STCH010_1	CH	MITE	329
Europe	05STCH010_1	CH	Rolling_Circle	46
Europe	05STCH010_1	CH	DIRS	9
Europe	05STCH010_1	CH	LINE	268
Europe	05STCH010_1	CH	SINE	3
Europe	05STCH010_1	CH	LTR	445
Europe	05STCH010_1	CH	TRIM	2
Europe	05STCH010_1	CH	Unclassified	647
Europe	05STD004_1	Germany	DNA	351
Europe	05STD004_1	Germany	MITE	340
Europe	05STD004_1	Germany	Rolling_Circle	51
Europe	05STD004_1	Germany	DIRS	10
Europe	05STD004_1	Germany	LINE	283
Europe	05STD004_1	Germany	SINE	4
Europe	05STD004_1	Germany	LTR	478
Europe	05STD004_1	Germany	TRIM	1
Europe	05STD004_1	Germany	Unclassified	673
Europe	05STD006_1	Germany	DNA	342
Europe	05STD006_1	Germany	MITE	351
Europe	05STD006_1	Germany	Rolling_Circle	46
Europe	05STD006_1	Germany	DIRS	6
Europe	05STD006_1	Germany	LINE	311
Europe	05STD006_1	Germany	SINE	2
Europe	05STD006_1	Germany	LTR	546
Europe	05STD006_1	Germany	TRIM	1
Europe	05STD006_1	Germany	Unclassified	720
Europe	05STD025_1	Germany	DNA	322
Europe	05STD025_1	Germany	MITE	339
Europe	05STD025_1	Germany	Rolling_Circle	52
Europe	05STD025_1	Germany	DIRS	12
Europe	05STD025_1	Germany	LINE	280
Europe	05STD025_1	Germany	SINE	2
Europe	05STD025_1	Germany	LTR	464
Europe	05STD025_1	Germany	Unclassified	686
Europe	05STD031_1	Germany	DNA	331
Europe	05STD031_1	Germany	MITE	333
Europe	05STD031_1	Germany	Rolling_Circle	49
Europe	05STD031_1	Germany	DIRS	7
Europe	05STD031_1	Germany	LINE	312
Europe	05STD031_1	Germany	SINE	3
Europe	05STD031_1	Germany	LTR	507
Europe	05STD031_1	Germany	TRIM	1
Europe	05STD031_1	Germany	Unclassified	701
Europe	05STD040_1	Germany	DNA	349
Europe	05STD040_1	Germany	MITE	342
Europe	05STD040_1	Germany	Rolling_Circle	56
Europe	05STD040_1	Germany	DIRS	7
Europe	05STD040_1	Germany	LINE	315
Europe	05STD040_1	Germany	SINE	4
Europe	05STD040_1	Germany	LTR	475
Europe	05STD040_1	Germany	TRIM	1
Europe	05STD040_1	Germany	Unclassified	691
Europe	05STD041_1	Germany	DNA	308
Europe	05STD041_1	Germany	MITE	345
Europe	05STD041_1	Germany	Rolling_Circle	42
Europe	05STD041_1	Germany	DIRS	10
Europe	05STD041_1	Germany	LINE	285
Europe	05STD041_1	Germany	SINE	3
Europe	05STD041_1	Germany	LTR	466
Europe	05STD041_1	Germany	TRIM	2
Europe	05STD041_1	Germany	Unclassified	674
Europe	05STD042_1	Germany	DNA	350
Europe	05STD042_1	Germany	MITE	350
Europe	05STD042_1	Germany	Rolling_Circle	54
Europe	05STD042_1	Germany	DIRS	7
Europe	05STD042_1	Germany	LINE	315
Europe	05STD042_1	Germany	SINE	2
Europe	05STD042_1	Germany	LTR	538
Europe	05STD042_1	Germany	TRIM	1
Europe	05STD042_1	Germany	Unclassified	707
Europe	05STD055_1	Germany	DNA	306
Europe	05STD055_1	Germany	MITE	353
Europe	05STD055_1	Germany	Rolling_Circle	44
Europe	05STD055_1	Germany	DIRS	6
Europe	05STD055_1	Germany	LINE	278
Europe	05STD055_1	Germany	SINE	2
Europe	05STD055_1	Germany	LTR	441
Europe	05STD055_1	Germany	Unclassified	703
Europe	05STD059_1	Germany	DNA	330
Europe	05STD059_1	Germany	MITE	375
Europe	05STD059_1	Germany	Rolling_Circle	53
Europe	05STD059_1	Germany	DIRS	14
Europe	05STD059_1	Germany	LINE	300
Europe	05STD059_1	Germany	SINE	3
Europe	05STD059_1	Germany	LTR	511
Europe	05STD059_1	Germany	TRIM	2
Europe	05STD059_1	Germany	Unclassified	720
Europe	05STD069_1	Germany	DNA	330
Europe	05STD069_1	Germany	MITE	351
Europe	05STD069_1	Germany	Rolling_Circle	40
Europe	05STD069_1	Germany	DIRS	12
Europe	05STD069_1	Germany	LINE	297
Europe	05STD069_1	Germany	SINE	3
Europe	05STD069_1	Germany	LTR	512
Europe	05STD069_1	Germany	TRIM	1
Europe	05STD069_1	Germany	Unclassified	729
Europe	05STD082_1	Germany	DNA	308
Europe	05STD082_1	Germany	MITE	328
Europe	05STD082_1	Germany	Rolling_Circle	47
Europe	05STD082_1	Germany	DIRS	8
Europe	05STD082_1	Germany	LINE	276
Europe	05STD082_1	Germany	SINE	2
Europe	05STD082_1	Germany	LTR	393
Europe	05STD082_1	Germany	Unclassified	655
Europe	05STD092_1	Germany	DNA	324
Europe	05STD092_1	Germany	MITE	337
Europe	05STD092_1	Germany	Rolling_Circle	47
Europe	05STD092_1	Germany	DIRS	6
Europe	05STD092_1	Germany	LINE	273
Europe	05STD092_1	Germany	SINE	4
Europe	05STD092_1	Germany	LTR	457
Europe	05STD092_1	Germany	TRIM	1
Europe	05STD092_1	Germany	Unclassified	683
Europe	05STD094_1	Germany	DNA	347
Europe	05STD094_1	Germany	MITE	351
Europe	05STD094_1	Germany	Rolling_Circle	43
Europe	05STD094_1	Germany	DIRS	9
Europe	05STD094_1	Germany	LINE	298
Europe	05STD094_1	Germany	SINE	5
Europe	05STD094_1	Germany	LTR	487
Europe	05STD094_1	Germany	Unclassified	721
Europe	05STD098_1	Germany	DNA	303
Europe	05STD098_1	Germany	MITE	354
Europe	05STD098_1	Germany	Rolling_Circle	41
Europe	05STD098_1	Germany	DIRS	9
Europe	05STD098_1	Germany	LINE	289
Europe	05STD098_1	Germany	SINE	3
Europe	05STD098_1	Germany	LTR	419
Europe	05STD098_1	Germany	TRIM	2
Europe	05STD098_1	Germany	Unclassified	666
Europe	05STD104_1	Germany	DNA	298
Europe	05STD104_1	Germany	MITE	338
Europe	05STD104_1	Germany	Rolling_Circle	45
Europe	05STD104_1	Germany	DIRS	7
Europe	05STD104_1	Germany	LINE	284
Europe	05STD104_1	Germany	SINE	3
Europe	05STD104_1	Germany	LTR	466
Europe	05STD104_1	Germany	TRIM	1
Europe	05STD104_1	Germany	Unclassified	707
Europe	05STD108_1	Germany	DNA	323
Europe	05STD108_1	Germany	MITE	360
Europe	05STD108_1	Germany	Rolling_Circle	56
Europe	05STD108_1	Germany	DIRS	10
Europe	05STD108_1	Germany	LINE	320
Europe	05STD108_1	Germany	SINE	3
Europe	05STD108_1	Germany	LTR	487
Europe	05STD108_1	Germany	TRIM	1
Europe	05STD108_1	Germany	Unclassified	696
Europe	05STD127_1	Germany	DNA	374
Europe	05STD127_1	Germany	MITE	348
Europe	05STD127_1	Germany	Rolling_Circle	58
Europe	05STD127_1	Germany	DIRS	6
Europe	05STD127_1	Germany	LINE	273
Europe	05STD127_1	Germany	SINE	2
Europe	05STD127_1	Germany	LTR	469
Europe	05STD127_1	Germany	TRIM	1
Europe	05STD127_1	Germany	Unclassified	655
Europe	05STD133_1	Germany	DNA	345
Europe	05STD133_1	Germany	MITE	338
Europe	05STD133_1	Germany	Rolling_Circle	52
Europe	05STD133_1	Germany	DIRS	12
Europe	05STD133_1	Germany	LINE	307
Europe	05STD133_1	Germany	SINE	4
Europe	05STD133_1	Germany	LTR	513
Europe	05STD133_1	Germany	TRIM	1
Europe	05STD133_1	Germany	Unclassified	708
Europe	05STD138_1	Germany	DNA	369
Europe	05STD138_1	Germany	MITE	361
Europe	05STD138_1	Germany	Rolling_Circle	51
Europe	05STD138_1	Germany	DIRS	9
Europe	05STD138_1	Germany	LINE	302
Europe	05STD138_1	Germany	SINE	3
Europe	05STD138_1	Germany	LTR	508
Europe	05STD138_1	Germany	TRIM	1
Europe	05STD138_1	Germany	Unclassified	708
Europe	05STIR019_1	Ireland	DNA	319
Europe	05STIR019_1	Ireland	MITE	346
Europe	05STIR019_1	Ireland	Rolling_Circle	35
Europe	05STIR019_1	Ireland	DIRS	16
Europe	05STIR019_1	Ireland	LINE	278
Europe	05STIR019_1	Ireland	SINE	7
Europe	05STIR019_1	Ireland	LTR	432
Europe	05STIR019_1	Ireland	Unclassified	665
Europe	05STNL002_1	Netherlands	DNA	369
Europe	05STNL002_1	Netherlands	MITE	354
Europe	05STNL002_1	Netherlands	Rolling_Circle	46
Europe	05STNL002_1	Netherlands	DIRS	18
Europe	05STNL002_1	Netherlands	LINE	314
Europe	05STNL002_1	Netherlands	SINE	4
Europe	05STNL002_1	Netherlands	LTR	494
Europe	05STNL002_1	Netherlands	TRIM	1
Europe	05STNL002_1	Netherlands	Unclassified	695
Europe	05STNL006_1	Netherlands	DNA	314
Europe	05STNL006_1	Netherlands	MITE	336
Europe	05STNL006_1	Netherlands	Rolling_Circle	47
Europe	05STNL006_1	Netherlands	DIRS	9
Europe	05STNL006_1	Netherlands	LINE	280
Europe	05STNL006_1	Netherlands	SINE	2
Europe	05STNL006_1	Netherlands	LTR	444
Europe	05STNL006_1	Netherlands	TRIM	1
Europe	05STNL006_1	Netherlands	Unclassified	667
Europe	05STNL015_1	Netherlands	DNA	331
Europe	05STNL015_1	Netherlands	MITE	356
Europe	05STNL015_1	Netherlands	Rolling_Circle	54
Europe	05STNL015_1	Netherlands	DIRS	12
Europe	05STNL015_1	Netherlands	LINE	312
Europe	05STNL015_1	Netherlands	SINE	2
Europe	05STNL015_1	Netherlands	LTR	521
Europe	05STNL015_1	Netherlands	TRIM	4
Europe	05STNL015_1	Netherlands	Unclassified	693
Europe	05STNL024_1	Netherlands	DNA	334
Europe	05STNL024_1	Netherlands	MITE	340
Europe	05STNL024_1	Netherlands	Rolling_Circle	54
Europe	05STNL024_1	Netherlands	DIRS	12
Europe	05STNL024_1	Netherlands	LINE	300
Europe	05STNL024_1	Netherlands	SINE	4
Europe	05STNL024_1	Netherlands	LTR	482
Europe	05STNL024_1	Netherlands	Unclassified	713
Europe	05STPL002_1	Poland	DNA	320
Europe	05STPL002_1	Poland	MITE	350
Europe	05STPL002_1	Poland	Rolling_Circle	55
Europe	05STPL002_1	Poland	DIRS	10
Europe	05STPL002_1	Poland	LINE	295
Europe	05STPL002_1	Poland	SINE	3
Europe	05STPL002_1	Poland	LTR	411
Europe	05STPL002_1	Poland	Unclassified	668
Europe	05STPL003_1	Poland	DNA	274
Europe	05STPL003_1	Poland	MITE	331
Europe	05STPL003_1	Poland	Rolling_Circle	48
Europe	05STPL003_1	Poland	DIRS	7
Europe	05STPL003_1	Poland	LINE	282
Europe	05STPL003_1	Poland	SINE	4
Europe	05STPL003_1	Poland	LTR	444
Europe	05STPL003_1	Poland	TRIM	4
Europe	05STPL003_1	Poland	Unclassified	657
Europe	06STCZ003	Czech_Republic	DNA	325
Europe	06STCZ003	Czech_Republic	MITE	354
Europe	06STCZ003	Czech_Republic	Rolling_Circle	44
Europe	06STCZ003	Czech_Republic	DIRS	9
Europe	06STCZ003	Czech_Republic	LINE	287
Europe	06STCZ003	Czech_Republic	SINE	1
Europe	06STCZ003	Czech_Republic	LTR	503
Europe	06STCZ003	Czech_Republic	TRIM	2
Europe	06STCZ003	Czech_Republic	Unclassified	610
Europe	06STCZ005	Czech_Republic	DNA	269
Europe	06STCZ005	Czech_Republic	MITE	332
Europe	06STCZ005	Czech_Republic	Rolling_Circle	47
Europe	06STCZ005	Czech_Republic	DIRS	10
Europe	06STCZ005	Czech_Republic	LINE	251
Europe	06STCZ005	Czech_Republic	SINE	3
Europe	06STCZ005	Czech_Republic	LTR	369
Europe	06STCZ005	Czech_Republic	Unclassified	622
Europe	06STCZ020	Czech_Republic	DNA	319
Europe	06STCZ020	Czech_Republic	MITE	356
Europe	06STCZ020	Czech_Republic	Rolling_Circle	46
Europe	06STCZ020	Czech_Republic	DIRS	14
Europe	06STCZ020	Czech_Republic	LINE	291
Europe	06STCZ020	Czech_Republic	SINE	4
Europe	06STCZ020	Czech_Republic	LTR	480
Europe	06STCZ020	Czech_Republic	Unclassified	671
Europe	06STCZ023	Czech_Republic	DNA	347
Europe	06STCZ023	Czech_Republic	MITE	357
Europe	06STCZ023	Czech_Republic	Rolling_Circle	53
Europe	06STCZ023	Czech_Republic	DIRS	11
Europe	06STCZ023	Czech_Republic	LINE	274
Europe	06STCZ023	Czech_Republic	SINE	4
Europe	06STCZ023	Czech_Republic	LTR	447
Europe	06STCZ023	Czech_Republic	Unclassified	619
Europe	06STCZ028	Czech_Republic	DNA	328
Europe	06STCZ028	Czech_Republic	MITE	347
Europe	06STCZ028	Czech_Republic	Rolling_Circle	40
Europe	06STCZ028	Czech_Republic	DIRS	7
Europe	06STCZ028	Czech_Republic	LINE	300
Europe	06STCZ028	Czech_Republic	SINE	3
Europe	06STCZ028	Czech_Republic	LTR	489
Europe	06STCZ028	Czech_Republic	Unclassified	680
Europe	06STCZ036	Czech_Republic	DNA	328
Europe	06STCZ036	Czech_Republic	MITE	362
Europe	06STCZ036	Czech_Republic	Rolling_Circle	46
Europe	06STCZ036	Czech_Republic	DIRS	14
Europe	06STCZ036	Czech_Republic	LINE	299
Europe	06STCZ036	Czech_Republic	SINE	2
Europe	06STCZ036	Czech_Republic	LTR	480
Europe	06STCZ036	Czech_Republic	TRIM	1
Europe	06STCZ036	Czech_Republic	Unclassified	711
Europe	06STCZ044	Czech_Republic	DNA	311
Europe	06STCZ044	Czech_Republic	MITE	354
Europe	06STCZ044	Czech_Republic	Rolling_Circle	47
Europe	06STCZ044	Czech_Republic	DIRS	9
Europe	06STCZ044	Czech_Republic	LINE	294
Europe	06STCZ044	Czech_Republic	SINE	2
Europe	06STCZ044	Czech_Republic	LTR	486
Europe	06STCZ044	Czech_Republic	TRIM	1
Europe	06STCZ044	Czech_Republic	Unclassified	704
Europe	06STCZ045	Czech_Republic	DNA	342
Europe	06STCZ045	Czech_Republic	MITE	356
Europe	06STCZ045	Czech_Republic	Rolling_Circle	54
Europe	06STCZ045	Czech_Republic	DIRS	12
Europe	06STCZ045	Czech_Republic	LINE	305
Europe	06STCZ045	Czech_Republic	SINE	3
Europe	06STCZ045	Czech_Republic	LTR	495
Europe	06STCZ045	Czech_Republic	Unclassified	714
Europe	06STD024	Germany	DNA	333
Europe	06STD024	Germany	MITE	369
Europe	06STD024	Germany	Rolling_Circle	41
Europe	06STD024	Germany	DIRS	10
Europe	06STD024	Germany	LINE	284
Europe	06STD024	Germany	SINE	1
Europe	06STD024	Germany	LTR	471
Europe	06STD024	Germany	TRIM	1
Europe	06STD024	Germany	Unclassified	690
Europe	06STGB001	UK	DNA	335
Europe	06STGB001	UK	MITE	353
Europe	06STGB001	UK	Rolling_Circle	48
Europe	06STGB001	UK	DIRS	11
Europe	06STGB001	UK	LINE	268
Europe	06STGB001	UK	SINE	3
Europe	06STGB001	UK	LTR	473
Europe	06STGB001	UK	Unclassified	682
Europe	06STGB002	UK	DNA	352
Europe	06STGB002	UK	MITE	347
Europe	06STGB002	UK	Rolling_Circle	52
Europe	06STGB002	UK	DIRS	7
Europe	06STGB002	UK	LINE	296
Europe	06STGB002	UK	SINE	4
Europe	06STGB002	UK	LTR	505
Europe	06STGB002	UK	TRIM	1
Europe	06STGB002	UK	Unclassified	705
Europe	06STGB003	UK	DNA	363
Europe	06STGB003	UK	MITE	359
Europe	06STGB003	UK	Rolling_Circle	50
Europe	06STGB003	UK	DIRS	13
Europe	06STGB003	UK	LINE	321
Europe	06STGB003	UK	SINE	2
Europe	06STGB003	UK	LTR	460
Europe	06STGB003	UK	TRIM	1
Europe	06STGB003	UK	Unclassified	702
Europe	06STGB013	UK	DNA	360
Europe	06STGB013	UK	MITE	352
Europe	06STGB013	UK	Rolling_Circle	57
Europe	06STGB013	UK	DIRS	15
Europe	06STGB013	UK	LINE	296
Europe	06STGB013	UK	SINE	3
Europe	06STGB013	UK	LTR	512
Europe	06STGB013	UK	TRIM	1
Europe	06STGB013	UK	Unclassified	716
Europe	06STGB015	UK	DNA	303
Europe	06STGB015	UK	MITE	340
Europe	06STGB015	UK	Rolling_Circle	48
Europe	06STGB015	UK	DIRS	9
Europe	06STGB015	UK	LINE	299
Europe	06STGB015	UK	SINE	2
Europe	06STGB015	UK	LTR	466
Europe	06STGB015	UK	Unclassified	709
Europe	06STGB018	UK	DNA	318
Europe	06STGB018	UK	MITE	346
Europe	06STGB018	UK	Rolling_Circle	46
Europe	06STGB018	UK	DIRS	7
Europe	06STGB018	UK	LINE	304
Europe	06STGB018	UK	SINE	2
Europe	06STGB018	UK	LTR	508
Europe	06STGB018	UK	Unclassified	674
Europe	06STGB020	UK	DNA	352
Europe	06STGB020	UK	MITE	340
Europe	06STGB020	UK	Rolling_Circle	47
Europe	06STGB020	UK	DIRS	12
Europe	06STGB020	UK	LINE	310
Europe	06STGB020	UK	SINE	3
Europe	06STGB020	UK	LTR	501
Europe	06STGB020	UK	Unclassified	672
Europe	06STIR001	Ireland	DNA	317
Europe	06STIR001	Ireland	MITE	362
Europe	06STIR001	Ireland	Rolling_Circle	55
Europe	06STIR001	Ireland	DIRS	12
Europe	06STIR001	Ireland	LINE	309
Europe	06STIR001	Ireland	SINE	2
Europe	06STIR001	Ireland	LTR	487
Europe	06STIR001	Ireland	TRIM	1
Europe	06STIR001	Ireland	Unclassified	682
Europe	06STIR003	Ireland	DNA	254
Europe	06STIR003	Ireland	MITE	330
Europe	06STIR003	Ireland	Rolling_Circle	36
Europe	06STIR003	Ireland	DIRS	8
Europe	06STIR003	Ireland	LINE	217
Europe	06STIR003	Ireland	SINE	2
Europe	06STIR003	Ireland	LTR	322
Europe	06STIR003	Ireland	Unclassified	496
Europe	07STF011	France	DNA	316
Europe	07STF011	France	MITE	360
Europe	07STF011	France	Rolling_Circle	43
Europe	07STF011	France	DIRS	15
Europe	07STF011	France	LINE	328
Europe	07STF011	France	SINE	5
Europe	07STF011	France	LTR	514
Europe	07STF011	France	TRIM	1
Europe	07STF011	France	Unclassified	735
Europe	07STF024	France	DNA	281
Europe	07STF024	France	MITE	325
Europe	07STF024	France	Rolling_Circle	53
Europe	07STF024	France	DIRS	10
Europe	07STF024	France	LINE	258
Europe	07STF024	France	SINE	4
Europe	07STF024	France	LTR	467
Europe	07STF024	France	TRIM	1
Europe	07STF024	France	Unclassified	659
Europe	07STF031	France	DNA	344
Europe	07STF031	France	MITE	360
Europe	07STF031	France	Rolling_Circle	41
Europe	07STF031	France	DIRS	12
Europe	07STF031	France	LINE	313
Europe	07STF031	France	SINE	3
Europe	07STF031	France	LTR	509
Europe	07STF031	France	TRIM	1
Europe	07STF031	France	Unclassified	709
Europe	07STF041	France	DNA	354
Europe	07STF041	France	MITE	344
Europe	07STF041	France	Rolling_Circle	47
Europe	07STF041	France	DIRS	9
Europe	07STF041	France	LINE	316
Europe	07STF041	France	SINE	1
Europe	07STF041	France	LTR	487
Europe	07STF041	France	Unclassified	713
Europe	07STF051	France	DNA	295
Europe	07STF051	France	MITE	330
Europe	07STF051	France	Rolling_Circle	58
Europe	07STF051	France	DIRS	13
Europe	07STF051	France	LINE	294
Europe	07STF051	France	SINE	2
Europe	07STF051	France	LTR	437
Europe	07STF051	France	Unclassified	675
Europe	07STF058	France	DNA	347
Europe	07STF058	France	MITE	362
Europe	07STF058	France	Rolling_Circle	71
Europe	07STF058	France	DIRS	8
Europe	07STF058	France	LINE	301
Europe	07STF058	France	SINE	5
Europe	07STF058	France	LTR	526
Europe	07STF058	France	Unclassified	732
Europe	07STF094	France	DNA	316
Europe	07STF094	France	MITE	369
Europe	07STF094	France	Rolling_Circle	46
Europe	07STF094	France	DIRS	10
Europe	07STF094	France	LINE	328
Europe	07STF094	France	SINE	4
Europe	07STF094	France	LTR	487
Europe	07STF094	France	TRIM	2
Europe	07STF094	France	Unclassified	727
Europe	07STF146	France	DNA	342
Europe	07STF146	France	MITE	349
Europe	07STF146	France	Rolling_Circle	59
Europe	07STF146	France	DIRS	7
Europe	07STF146	France	LINE	313
Europe	07STF146	France	SINE	4
Europe	07STF146	France	LTR	506
Europe	07STF146	France	TRIM	1
Europe	07STF146	France	Unclassified	715
Europe	07STF160	France	DNA	296
Europe	07STF160	France	MITE	342
Europe	07STF160	France	Rolling_Circle	55
Europe	07STF160	France	DIRS	14
Europe	07STF160	France	LINE	294
Europe	07STF160	France	SINE	2
Europe	07STF160	France	LTR	494
Europe	07STF160	France	Unclassified	705
Europe	07STF190	France	DNA	288
Europe	07STF190	France	MITE	348
Europe	07STF190	France	Rolling_Circle	40
Europe	07STF190	France	DIRS	6
Europe	07STF190	France	LINE	287
Europe	07STF190	France	SINE	2
Europe	07STF190	France	LTR	462
Europe	07STF190	France	TRIM	1
Europe	07STF190	France	Unclassified	661
Europe	07STGB009	UK	DNA	314
Europe	07STGB009	UK	MITE	345
Europe	07STGB009	UK	Rolling_Circle	52
Europe	07STGB009	UK	DIRS	9
Europe	07STGB009	UK	LINE	285
Europe	07STGB009	UK	SINE	3
Europe	07STGB009	UK	LTR	358
Europe	07STGB009	UK	Unclassified	652
Europe	08STB009	Belgium	DNA	282
Europe	08STB009	Belgium	MITE	325
Europe	08STB009	Belgium	Rolling_Circle	40
Europe	08STB009	Belgium	DIRS	11
Europe	08STB009	Belgium	LINE	276
Europe	08STB009	Belgium	LTR	408
Europe	08STB009	Belgium	TRIM	1
Europe	08STB009	Belgium	Unclassified	669
Europe	08STB010	Belgium	DNA	307
Europe	08STB010	Belgium	MITE	356
Europe	08STB010	Belgium	Rolling_Circle	52
Europe	08STB010	Belgium	DIRS	20
Europe	08STB010	Belgium	LINE	314
Europe	08STB010	Belgium	SINE	2
Europe	08STB010	Belgium	LTR	463
Europe	08STB010	Belgium	Unclassified	680
Europe	08STB011	Belgium	DNA	295
Europe	08STB011	Belgium	MITE	341
Europe	08STB011	Belgium	Rolling_Circle	47
Europe	08STB011	Belgium	DIRS	4
Europe	08STB011	Belgium	LINE	273
Europe	08STB011	Belgium	SINE	3
Europe	08STB011	Belgium	LTR	397
Europe	08STB011	Belgium	TRIM	1
Europe	08STB011	Belgium	Unclassified	637
Europe	08STCH005	CH	DNA	299
Europe	08STCH005	CH	MITE	354
Europe	08STCH005	CH	Rolling_Circle	49
Europe	08STCH005	CH	DIRS	15
Europe	08STCH005	CH	LINE	286
Europe	08STCH005	CH	SINE	3
Europe	08STCH005	CH	LTR	405
Europe	08STCH005	CH	Unclassified	687
Europe	08STCH007	CH	DNA	335
Europe	08STCH007	CH	MITE	349
Europe	08STCH007	CH	Rolling_Circle	41
Europe	08STCH007	CH	DIRS	11
Europe	08STCH007	CH	LINE	301
Europe	08STCH007	CH	SINE	2
Europe	08STCH007	CH	LTR	487
Europe	08STCH007	CH	TRIM	1
Europe	08STCH007	CH	Unclassified	742
Europe	08STCH008	CH	DNA	285
Europe	08STCH008	CH	MITE	354
Europe	08STCH008	CH	Rolling_Circle	55
Europe	08STCH008	CH	DIRS	11
Europe	08STCH008	CH	LINE	271
Europe	08STCH008	CH	SINE	1
Europe	08STCH008	CH	LTR	476
Europe	08STCH008	CH	TRIM	1
Europe	08STCH008	CH	Unclassified	663
Europe	08STCH015	CH	DNA	343
Europe	08STCH015	CH	MITE	357
Europe	08STCH015	CH	Rolling_Circle	50
Europe	08STCH015	CH	DIRS	13
Europe	08STCH015	CH	LINE	312
Europe	08STCH015	CH	SINE	4
Europe	08STCH015	CH	LTR	518
Europe	08STCH015	CH	Unclassified	734
Europe	08STCZ003	Czech_Republic	DNA	370
Europe	08STCZ003	Czech_Republic	MITE	356
Europe	08STCZ003	Czech_Republic	Rolling_Circle	48
Europe	08STCZ003	Czech_Republic	DIRS	12
Europe	08STCZ003	Czech_Republic	LINE	295
Europe	08STCZ003	Czech_Republic	SINE	3
Europe	08STCZ003	Czech_Republic	LTR	515
Europe	08STCZ003	Czech_Republic	Unclassified	709
Europe	08STCZ004	Czech_Republic	DNA	356
Europe	08STCZ004	Czech_Republic	MITE	355
Europe	08STCZ004	Czech_Republic	Rolling_Circle	56
Europe	08STCZ004	Czech_Republic	DIRS	10
Europe	08STCZ004	Czech_Republic	LINE	296
Europe	08STCZ004	Czech_Republic	SINE	2
Europe	08STCZ004	Czech_Republic	LTR	513
Europe	08STCZ004	Czech_Republic	TRIM	1
Europe	08STCZ004	Czech_Republic	Unclassified	724
Europe	08STCZ011	Czech_Republic	DNA	303
Europe	08STCZ011	Czech_Republic	MITE	324
Europe	08STCZ011	Czech_Republic	Rolling_Circle	47
Europe	08STCZ011	Czech_Republic	DIRS	11
Europe	08STCZ011	Czech_Republic	LINE	253
Europe	08STCZ011	Czech_Republic	SINE	3
Europe	08STCZ011	Czech_Republic	LTR	431
Europe	08STCZ011	Czech_Republic	Unclassified	686
Europe	08STCZ016	Czech_Republic	DNA	391
Europe	08STCZ016	Czech_Republic	MITE	356
Europe	08STCZ016	Czech_Republic	Rolling_Circle	65
Europe	08STCZ016	Czech_Republic	DIRS	16
Europe	08STCZ016	Czech_Republic	LINE	341
Europe	08STCZ016	Czech_Republic	SINE	2
Europe	08STCZ016	Czech_Republic	LTR	549
Europe	08STCZ016	Czech_Republic	TRIM	1
Europe	08STCZ016	Czech_Republic	Unclassified	760
Europe	08STCZ024	Czech_Republic	DNA	362
Europe	08STCZ024	Czech_Republic	MITE	355
Europe	08STCZ024	Czech_Republic	Rolling_Circle	48
Europe	08STCZ024	Czech_Republic	DIRS	7
Europe	08STCZ024	Czech_Republic	LINE	267
Europe	08STCZ024	Czech_Republic	SINE	4
Europe	08STCZ024	Czech_Republic	LTR	457
Europe	08STCZ024	Czech_Republic	Unclassified	692
Europe	08STD016	Germany	DNA	325
Europe	08STD016	Germany	MITE	344
Europe	08STD016	Germany	Rolling_Circle	62
Europe	08STD016	Germany	DIRS	10
Europe	08STD016	Germany	LINE	297
Europe	08STD016	Germany	SINE	3
Europe	08STD016	Germany	LTR	465
Europe	08STD016	Germany	TRIM	2
Europe	08STD016	Germany	Unclassified	704
Europe	08STD018	Germany	DNA	317
Europe	08STD018	Germany	MITE	349
Europe	08STD018	Germany	Rolling_Circle	39
Europe	08STD018	Germany	DIRS	11
Europe	08STD018	Germany	LINE	291
Europe	08STD018	Germany	SINE	2
Europe	08STD018	Germany	LTR	497
Europe	08STD018	Germany	Unclassified	683
Europe	08STD019	Germany	DNA	332
Europe	08STD019	Germany	MITE	357
Europe	08STD019	Germany	Rolling_Circle	49
Europe	08STD019	Germany	DIRS	12
Europe	08STD019	Germany	LINE	282
Europe	08STD019	Germany	SINE	3
Europe	08STD019	Germany	LTR	511
Europe	08STD019	Germany	TRIM	1
Europe	08STD019	Germany	Unclassified	691
Europe	08STD020	Germany	DNA	282
Europe	08STD020	Germany	MITE	341
Europe	08STD020	Germany	Rolling_Circle	56
Europe	08STD020	Germany	DIRS	10
Europe	08STD020	Germany	LINE	304
Europe	08STD020	Germany	SINE	2
Europe	08STD020	Germany	LTR	418
Europe	08STD020	Germany	Unclassified	689
Europe	08STD021	Germany	DNA	320
Europe	08STD021	Germany	MITE	363
Europe	08STD021	Germany	Rolling_Circle	55
Europe	08STD021	Germany	DIRS	12
Europe	08STD021	Germany	LINE	297
Europe	08STD021	Germany	SINE	3
Europe	08STD021	Germany	LTR	510
Europe	08STD021	Germany	Unclassified	729
Europe	08STD031	Germany	DNA	259
Europe	08STD031	Germany	MITE	352
Europe	08STD031	Germany	Rolling_Circle	46
Europe	08STD031	Germany	DIRS	11
Europe	08STD031	Germany	LINE	263
Europe	08STD031	Germany	SINE	1
Europe	08STD031	Germany	LTR	397
Europe	08STD031	Germany	TRIM	1
Europe	08STD031	Germany	Unclassified	656
Europe	08STD046	Germany	DNA	330
Europe	08STD046	Germany	MITE	347
Europe	08STD046	Germany	Rolling_Circle	56
Europe	08STD046	Germany	DIRS	13
Europe	08STD046	Germany	LINE	280
Europe	08STD046	Germany	SINE	2
Europe	08STD046	Germany	LTR	497
Europe	08STD046	Germany	Unclassified	692
Europe	08STD048	Germany	DNA	346
Europe	08STD048	Germany	MITE	342
Europe	08STD048	Germany	Rolling_Circle	32
Europe	08STD048	Germany	DIRS	13
Europe	08STD048	Germany	LINE	288
Europe	08STD048	Germany	SINE	3
Europe	08STD048	Germany	LTR	457
Europe	08STD048	Germany	Unclassified	653
Europe	08STD051	Germany	DNA	324
Europe	08STD051	Germany	MITE	335
Europe	08STD051	Germany	Rolling_Circle	45
Europe	08STD051	Germany	DIRS	6
Europe	08STD051	Germany	LINE	285
Europe	08STD051	Germany	SINE	5
Europe	08STD051	Germany	LTR	458
Europe	08STD051	Germany	TRIM	2
Europe	08STD051	Germany	Unclassified	685
Europe	08STF006	France	DNA	298
Europe	08STF006	France	MITE	346
Europe	08STF006	France	Rolling_Circle	53
Europe	08STF006	France	DIRS	13
Europe	08STF006	France	LINE	299
Europe	08STF006	France	SINE	2
Europe	08STF006	France	LTR	490
Europe	08STF006	France	TRIM	2
Europe	08STF006	France	Unclassified	690
Europe	08STF029	France	DNA	300
Europe	08STF029	France	MITE	346
Europe	08STF029	France	Rolling_Circle	47
Europe	08STF029	France	DIRS	13
Europe	08STF029	France	LINE	269
Europe	08STF029	France	SINE	1
Europe	08STF029	France	LTR	452
Europe	08STF029	France	Unclassified	666
Europe	08STF034	France	DNA	261
Europe	08STF034	France	MITE	346
Europe	08STF034	France	Rolling_Circle	36
Europe	08STF034	France	DIRS	10
Europe	08STF034	France	LINE	266
Europe	08STF034	France	SINE	2
Europe	08STF034	France	LTR	347
Europe	08STF034	France	TRIM	1
Europe	08STF034	France	Unclassified	627
Europe	08STF035	France	DNA	305
Europe	08STF035	France	MITE	362
Europe	08STF035	France	Rolling_Circle	42
Europe	08STF035	France	DIRS	12
Europe	08STF035	France	LINE	288
Europe	08STF035	France	SINE	2
Europe	08STF035	France	LTR	463
Europe	08STF035	France	TRIM	1
Europe	08STF035	France	Unclassified	663
Europe	08STF036	France	DNA	276
Europe	08STF036	France	MITE	345
Europe	08STF036	France	Rolling_Circle	48
Europe	08STF036	France	DIRS	11
Europe	08STF036	France	LINE	271
Europe	08STF036	France	SINE	2
Europe	08STF036	France	LTR	446
Europe	08STF036	France	Unclassified	682
Europe	08STF040	France	DNA	342
Europe	08STF040	France	MITE	379
Europe	08STF040	France	Rolling_Circle	66
Europe	08STF040	France	DIRS	16
Europe	08STF040	France	LINE	303
Europe	08STF040	France	SINE	3
Europe	08STF040	France	LTR	531
Europe	08STF040	France	TRIM	1
Europe	08STF040	France	Unclassified	714
Europe	08STF048	France	DNA	357
Europe	08STF048	France	MITE	372
Europe	08STF048	France	Rolling_Circle	51
Europe	08STF048	France	DIRS	9
Europe	08STF048	France	LINE	303
Europe	08STF048	France	SINE	3
Europe	08STF048	France	LTR	489
Europe	08STF048	France	Unclassified	708
Europe	08STF051	France	DNA	296
Europe	08STF051	France	MITE	338
Europe	08STF051	France	Rolling_Circle	54
Europe	08STF051	France	DIRS	9
Europe	08STF051	France	LINE	274
Europe	08STF051	France	SINE	3
Europe	08STF051	France	LTR	443
Europe	08STF051	France	TRIM	1
Europe	08STF051	France	Unclassified	652
Europe	08STF076	France	DNA	285
Europe	08STF076	France	MITE	327
Europe	08STF076	France	Rolling_Circle	47
Europe	08STF076	France	DIRS	11
Europe	08STF076	France	LINE	291
Europe	08STF076	France	SINE	3
Europe	08STF076	France	LTR	457
Europe	08STF076	France	TRIM	1
Europe	08STF076	France	Unclassified	695
Europe	08STF077	France	DNA	369
Europe	08STF077	France	MITE	343
Europe	08STF077	France	Rolling_Circle	59
Europe	08STF077	France	DIRS	8
Europe	08STF077	France	LINE	291
Europe	08STF077	France	SINE	5
Europe	08STF077	France	LTR	479
Europe	08STF077	France	Unclassified	694
Europe	08STF082	France	DNA	315
Europe	08STF082	France	MITE	343
Europe	08STF082	France	Rolling_Circle	52
Europe	08STF082	France	DIRS	8
Europe	08STF082	France	LINE	297
Europe	08STF082	France	SINE	2
Europe	08STF082	France	LTR	459
Europe	08STF082	France	TRIM	1
Europe	08STF082	France	Unclassified	704
Europe	08STF083	France	DNA	314
Europe	08STF083	France	MITE	343
Europe	08STF083	France	Rolling_Circle	56
Europe	08STF083	France	DIRS	9
Europe	08STF083	France	LINE	287
Europe	08STF083	France	SINE	1
Europe	08STF083	France	LTR	481
Europe	08STF083	France	TRIM	2
Europe	08STF083	France	Unclassified	674
Europe	08STF089	France	DNA	325
Europe	08STF089	France	MITE	345
Europe	08STF089	France	Rolling_Circle	47
Europe	08STF089	France	DIRS	10
Europe	08STF089	France	LINE	289
Europe	08STF089	France	SINE	4
Europe	08STF089	France	LTR	500
Europe	08STF089	France	Unclassified	695
Europe	08STF098	France	DNA	301
Europe	08STF098	France	MITE	344
Europe	08STF098	France	Rolling_Circle	52
Europe	08STF098	France	DIRS	13
Europe	08STF098	France	LINE	309
Europe	08STF098	France	SINE	2
Europe	08STF098	France	LTR	486
Europe	08STF098	France	Unclassified	689
Europe	08STF105	France	DNA	307
Europe	08STF105	France	MITE	347
Europe	08STF105	France	Rolling_Circle	51
Europe	08STF105	France	DIRS	8
Europe	08STF105	France	LINE	285
Europe	08STF105	France	SINE	4
Europe	08STF105	France	LTR	455
Europe	08STF105	France	TRIM	1
Europe	08STF105	France	Unclassified	642
Europe	08STF108	France	DNA	304
Europe	08STF108	France	MITE	344
Europe	08STF108	France	Rolling_Circle	41
Europe	08STF108	France	DIRS	9
Europe	08STF108	France	LINE	265
Europe	08STF108	France	SINE	1
Europe	08STF108	France	LTR	385
Europe	08STF108	France	Unclassified	649
Europe	08STF109	France	DNA	291
Europe	08STF109	France	MITE	347
Europe	08STF109	France	Rolling_Circle	54
Europe	08STF109	France	DIRS	11
Europe	08STF109	France	LINE	273
Europe	08STF109	France	LTR	425
Europe	08STF109	France	TRIM	2
Europe	08STF109	France	Unclassified	628
Europe	08STF116	France	DNA	334
Europe	08STF116	France	MITE	371
Europe	08STF116	France	Rolling_Circle	58
Europe	08STF116	France	DIRS	12
Europe	08STF116	France	LINE	305
Europe	08STF116	France	SINE	3
Europe	08STF116	France	LTR	493
Europe	08STF116	France	TRIM	1
Europe	08STF116	France	Unclassified	689
Europe	08STF128	France	DNA	302
Europe	08STF128	France	MITE	344
Europe	08STF128	France	Rolling_Circle	48
Europe	08STF128	France	DIRS	7
Europe	08STF128	France	LINE	262
Europe	08STF128	France	SINE	2
Europe	08STF128	France	LTR	428
Europe	08STF128	France	TRIM	1
Europe	08STF128	France	Unclassified	694
Europe	08STF129	France	DNA	307
Europe	08STF129	France	MITE	334
Europe	08STF129	France	Rolling_Circle	51
Europe	08STF129	France	DIRS	13
Europe	08STF129	France	LINE	302
Europe	08STF129	France	SINE	2
Europe	08STF129	France	LTR	434
Europe	08STF129	France	TRIM	1
Europe	08STF129	France	Unclassified	652
Europe	08STF136	France	DNA	289
Europe	08STF136	France	MITE	345
Europe	08STF136	France	Rolling_Circle	31
Europe	08STF136	France	DIRS	10
Europe	08STF136	France	LINE	270
Europe	08STF136	France	SINE	3
Europe	08STF136	France	LTR	444
Europe	08STF136	France	TRIM	2
Europe	08STF136	France	Unclassified	683
Europe	08STF147	France	DNA	299
Europe	08STF147	France	MITE	357
Europe	08STF147	France	Rolling_Circle	44
Europe	08STF147	France	DIRS	14
Europe	08STF147	France	LINE	287
Europe	08STF147	France	SINE	2
Europe	08STF147	France	LTR	421
Europe	08STF147	France	TRIM	1
Europe	08STF147	France	Unclassified	641
Europe	08STF183	France	DNA	339
Europe	08STF183	France	MITE	350
Europe	08STF183	France	Rolling_Circle	50
Europe	08STF183	France	DIRS	14
Europe	08STF183	France	LINE	296
Europe	08STF183	France	SINE	4
Europe	08STF183	France	LTR	465
Europe	08STF183	France	Unclassified	710
Europe	08STF185	France	DNA	350
Europe	08STF185	France	MITE	338
Europe	08STF185	France	Rolling_Circle	48
Europe	08STF185	France	DIRS	8
Europe	08STF185	France	LINE	317
Europe	08STF185	France	SINE	3
Europe	08STF185	France	LTR	500
Europe	08STF185	France	TRIM	1
Europe	08STF185	France	Unclassified	732
Europe	08STF187	France	DNA	320
Europe	08STF187	France	MITE	351
Europe	08STF187	France	Rolling_Circle	53
Europe	08STF187	France	DIRS	7
Europe	08STF187	France	LINE	305
Europe	08STF187	France	SINE	3
Europe	08STF187	France	LTR	530
Europe	08STF187	France	Unclassified	699
Europe	08STF196	France	DNA	313
Europe	08STF196	France	MITE	343
Europe	08STF196	France	Rolling_Circle	46
Europe	08STF196	France	DIRS	9
Europe	08STF196	France	LINE	281
Europe	08STF196	France	SINE	3
Europe	08STF196	France	LTR	410
Europe	08STF196	France	Unclassified	667
Europe	08STGB001	UK	DNA	319
Europe	08STGB001	UK	MITE	349
Europe	08STGB001	UK	Rolling_Circle	47
Europe	08STGB001	UK	DIRS	8
Europe	08STGB001	UK	LINE	281
Europe	08STGB001	UK	SINE	3
Europe	08STGB001	UK	LTR	409
Europe	08STGB001	UK	Unclassified	679
Europe	08STGB003	UK	DNA	332
Europe	08STGB003	UK	MITE	362
Europe	08STGB003	UK	Rolling_Circle	43
Europe	08STGB003	UK	DIRS	7
Europe	08STGB003	UK	LINE	308
Europe	08STGB003	UK	SINE	3
Europe	08STGB003	UK	LTR	493
Europe	08STGB003	UK	Unclassified	702
Europe	08STGB004	UK	DNA	349
Europe	08STGB004	UK	MITE	343
Europe	08STGB004	UK	Rolling_Circle	45
Europe	08STGB004	UK	DIRS	8
Europe	08STGB004	UK	LINE	283
Europe	08STGB004	UK	SINE	3
Europe	08STGB004	UK	LTR	475
Europe	08STGB004	UK	TRIM	1
Europe	08STGB004	UK	Unclassified	659
Europe	08STGB006	UK	DNA	337
Europe	08STGB006	UK	MITE	345
Europe	08STGB006	UK	Rolling_Circle	54
Europe	08STGB006	UK	DIRS	13
Europe	08STGB006	UK	LINE	267
Europe	08STGB006	UK	SINE	3
Europe	08STGB006	UK	LTR	483
Europe	08STGB006	UK	Unclassified	651
Europe	08STGB007	UK	DNA	343
Europe	08STGB007	UK	MITE	327
[truncated: 11,179 more rows]

## Sheet: Supplementary Data 7
Assigned_Cluster	cluster_isolate_count	locus	cluster_locus_count_present	cluster_locus_prop_present
Africa_SouthernEurope	39	ref_group_4613___ctg_1035-2077-2328___ZymTri_2023_family_243	1	0.025641
Africa_SouthernEurope	39	ref_group_4554___ctg_1054-19748-22873___ZymTri_2023_family_236	2	0.0512821
Africa_SouthernEurope	39	ref_group_7027___ctg_2484-19394-21049___ZymTri_2023_family_612	1	0.025641
Africa_SouthernEurope	39	ref_group_5112___ctg_2715-288416-292182___ZymTri_2023_family_279	3	0.0769231
Africa_SouthernEurope	39	ref_group_5623___ctg_1314-16679-16894___ZymTri_2023_family_355	4	0.102564
Africa_SouthernEurope	39	ref_group_4553___ctg_833-30276-30724___ZymTri_2023_family_233	5	0.128205
Africa_SouthernEurope	39	ref_group_4623___ctg_1273-12980-13231___ZymTri_2023_family_243	1	0.025641
Africa_SouthernEurope	39	ref_group_4612___ctg_1001-18176-18438___ZymTri_2023_family_243	4	0.102564
Africa_SouthernEurope	39	ref_group_1369___ctg_2700-936074-936848___ZymTri_2023_family_1222	1	0.025641
Africa_SouthernEurope	39	ref_group_5243___ctg_1054-42517-43308___ZymTri_2023_family_300	2	0.0512821
Africa_SouthernEurope	39	ref_group_2848___ctg_1060-9569-9688___ZymTri_2023_family_1431	8	0.205128
Africa_SouthernEurope	39	ref_group_1791___ctg_2702-2595153-2595416___ZymTri_2023_family_1272	1	0.025641
Africa_SouthernEurope	39	ref_group_6851___ctg_2178-0-1662___ZymTri_2023_family_605	1	0.025641
Africa_SouthernEurope	39	ref_group_6203___ctg_1079-57-1420___ZymTri_2023_family_480	3	0.0769231
Africa_SouthernEurope	39	ref_group_5032___ctg_831-18045-19396___ZymTri_2023_family_270	3	0.0769231
Africa_SouthernEurope	39	ref_group_3162___ctg_2539-3011-4059___ZymTri_2023_family_1467	1	0.025641
Africa_SouthernEurope	39	ref_group_4817___ctg_960-5818-6477___ZymTri_2023_family_243	13	0.333333
Africa_SouthernEurope	39	ref_group_4070___ctg_1072-24809-25880___ZymTri_2023_family_166	10	0.25641
Africa_SouthernEurope	39	ref_group_8645___ctg_703-2980-3411___ZymTri_2023_family_98	5	0.128205
Africa_SouthernEurope	39	ref_group_8846___ctg_1193-12414-12642___ZymTri_2023_family_989	1	0.025641
Africa_SouthernEurope	39	ref_group_6243___ctg_2701-2542195-2544112___ZymTri_2023_family_480	13	0.333333
Africa_SouthernEurope	39	ref_group_6399___ctg_2081-91788-92827___ZymTri_2023_family_525	8	0.205128
Africa_SouthernEurope	39	ref_group_7799___ctg_971-3692-3894___ZymTri_2023_family_71	9	0.230769
Africa_SouthernEurope	39	ref_group_3222___ctg_1408-7806-8243___ZymTri_2023_family_147	12	0.307692
Africa_SouthernEurope	39	ref_group_6071___ctg_1102-9901-10795___ZymTri_2023_family_48	13	0.333333
Africa_SouthernEurope	39	ref_group_8261___ctg_950-29069-30409___ZymTri_2023_family_884	6	0.153846
Africa_SouthernEurope	39	ref_group_6781___ctg_1058-2531-4030___ZymTri_2023_family_605	2	0.0512821
Africa_SouthernEurope	39	ref_group_2098___ctg_1270-20202-20365___ZymTri_2023_family_1310	5	0.128205
Africa_SouthernEurope	39	ref_group_2191___ctg_1540-3651-3787___ZymTri_2023_family_1332	4	0.102564
Africa_SouthernEurope	39	ref_group_99___ctg_994-7173-10145___ZymTri_2023_family_1037	21	0.538462
Africa_SouthernEurope	39	ref_group_8078___ctg_2700-2498921-2501465___ZymTri_2023_family_81	8	0.205128
Africa_SouthernEurope	39	ref_group_4970___ctg_2710-416697-417276___ZymTri_2023_family_270	2	0.0512821
Africa_SouthernEurope	39	ref_group_536___ctg_2700-2501645-2503122___ZymTri_2023_family_1069	9	0.230769
Africa_SouthernEurope	39	ref_group_4226___ctg_776-34052-34739___ZymTri_2023_family_198	12	0.307692
Africa_SouthernEurope	39	ref_group_7803___ctg_2704-109219-109525___ZymTri_2023_family_717	2	0.0512821
Africa_SouthernEurope	39	ref_group_2535___ctg_1054-43413-43596___ZymTri_2023_family_1354	4	0.102564
Africa_SouthernEurope	39	ref_group_7104___ctg_1595-49411-49861___ZymTri_2023_family_622	4	0.102564
Africa_SouthernEurope	39	ref_group_8648___ctg_1047-0-5544___ZymTri_2023_family_981	7	0.179487
Africa_SouthernEurope	39	ref_group_7886___ctg_1254-21825-22566___ZymTri_2023_family_76	1	0.025641
Africa_SouthernEurope	39	ref_group_8946___ctg_971-2568-3575___ZymTri_2023_family_989	10	0.25641
Africa_SouthernEurope	39	ref_group_5801___ctg_2621-16153-17421___ZymTri_2023_family_377	2	0.0512821
Africa_SouthernEurope	39	ref_group_1040___ctg_1328-1844-1973___ZymTri_2023_family_1219	9	0.230769
Africa_SouthernEurope	39	ref_group_5223___ctg_1103-7353-10175___ZymTri_2023_family_295	27	0.692308
Africa_SouthernEurope	39	ref_group_8945___ctg_960-18492-19163___ZymTri_2023_family_989	23	0.589744
Africa_SouthernEurope	39	ref_group_5042___ctg_964-14527-14758___ZymTri_2023_family_270	11	0.282051
Africa_SouthernEurope	39	ref_group_5203___ctg_999-0-11360___ZymTri_2023_family_291	10	0.25641
Africa_SouthernEurope	39	ref_group_2209___ctg_1103-10880-11163___ZymTri_2023_family_1335	31	0.794872
Africa_SouthernEurope	39	ref_group_8094___ctg_1648-4709-6269___ZymTri_2023_family_818	25	0.641026
Africa_SouthernEurope	39	ref_group_6740___ctg_2704-1065059-1070243___ZymTri_2023_family_59	19	0.487179
Africa_SouthernEurope	39	ref_group_5873___ctg_2715-311554-312910___ZymTri_2023_family_392	2	0.0512821
Africa_SouthernEurope	39	ref_group_2893___ctg_1648-8730-8900___ZymTri_2023_family_1435	25	0.641026
Africa_SouthernEurope	39	ref_group_4544___ctg_2081-39164-39297___ZymTri_2023_family_233	15	0.384615
Africa_SouthernEurope	39	ref_group_2950___ctg_2081-46744-47034___ZymTri_2023_family_1439	11	0.282051
Africa_SouthernEurope	39	ref_group_4860___ctg_1254-21258-21945___ZymTri_2023_family_270	2	0.0512821
Africa_SouthernEurope	39	ref_group_4209___ctg_1099-3851-3993___ZymTri_2023_family_198	28	0.717949
Africa_SouthernEurope	39	ref_group_6569___ctg_2081-49899-50398___ZymTri_2023_family_553	11	0.282051
Africa_SouthernEurope	39	ref_group_4520___ctg_298-209-462___ZymTri_2023_family_232	13	0.333333
Africa_SouthernEurope	39	ref_group_5314___ctg_1051-3550-7114___ZymTri_2023_family_316	36	0.923077
Africa_SouthernEurope	39	ref_group_2954___ctg_2081-59045-59651___ZymTri_2023_family_1439	11	0.282051
Africa_SouthernEurope	39	ref_group_6503___ctg_730-5757-6247___ZymTri_2023_family_531	3	0.0769231
Africa_SouthernEurope	39	ref_group_8951___ctg_1104-7632-8176___ZymTri_2023_family_99	35	0.897436
Africa_SouthernEurope	39	ref_group_2198___ctg_2260-22262-22535___ZymTri_2023_family_1332	2	0.0512821
Africa_SouthernEurope	39	ref_group_6460___ctg_1328-9625-9801___ZymTri_2023_family_531	7	0.179487
Africa_SouthernEurope	39	ref_group_3702___ctg_2081-42343-42720___ZymTri_2023_family_1506	15	0.384615
Africa_SouthernEurope	39	ref_group_2951___ctg_2081-48635-49377___ZymTri_2023_family_1439	12	0.307692
Africa_SouthernEurope	39	ref_group_3003___ctg_2214-10136-15494___ZymTri_2023_family_1446	5	0.128205
Africa_SouthernEurope	39	ref_group_5690___ctg_1324-21309-24316___ZymTri_2023_family_365	3	0.0769231
Africa_SouthernEurope	39	ref_group_5935___ctg_1087-11418-11541___ZymTri_2023_family_422	2	0.0512821
Africa_SouthernEurope	39	ref_group_4558___ctg_1104-18493-18805___ZymTri_2023_family_236	34	0.871795
Africa_SouthernEurope	39	ref_group_5482___ctg_1094-5267-6586___ZymTri_2023_family_343	34	0.871795
Africa_SouthernEurope	39	ref_group_7907___ctg_232-229-1891___ZymTri_2023_family_76	11	0.282051
Africa_SouthernEurope	39	ref_group_6505___ctg_736-19662-20764___ZymTri_2023_family_531	4	0.102564
Africa_SouthernEurope	39	ref_group_4539___ctg_921-12324-12529___ZymTri_2023_family_232	8	0.205128
Africa_SouthernEurope	39	ref_group_8449___ctg_914-5591-5706___ZymTri_2023_family_936	6	0.153846
Africa_SouthernEurope	39	ref_group_5934___ctg_1087-11099-11243___ZymTri_2023_family_422	2	0.0512821
Africa_SouthernEurope	39	ref_group_5941___ctg_867-5937-6140___ZymTri_2023_family_422	10	0.25641
Africa_SouthernEurope	39	ref_group_1916___ctg_1007-66125-66269___ZymTri_2023_family_1288	13	0.333333
Africa_SouthernEurope	39	ref_group_2959___ctg_1104-11028-11641___ZymTri_2023_family_1440	36	0.923077
Africa_SouthernEurope	39	ref_group_2991___ctg_1077-3359-6198___ZymTri_2023_family_1446	11	0.282051
Africa_SouthernEurope	39	ref_group_5481___ctg_1092-9913-10445___ZymTri_2023_family_343	37	0.948718
Africa_SouthernEurope	39	ref_group_3027___ctg_1266-12074-14355___ZymTri_2023_family_1450	9	0.230769
Africa_SouthernEurope	39	ref_group_5594___ctg_868-4582-5443___ZymTri_2023_family_346	7	0.179487
Africa_SouthernEurope	39	ref_group_2411___ctg_988-6701-6803___ZymTri_2023_family_1335	4	0.102564
Africa_SouthernEurope	39	ref_group_5252___ctg_1371-15580-16051___ZymTri_2023_family_300	4	0.102564
Africa_SouthernEurope	39	ref_group_1917___ctg_1092-7414-7776___ZymTri_2023_family_1288	38	0.974359
Africa_SouthernEurope	39	ref_group_5726___ctg_2715-299528-303953___ZymTri_2023_family_365	1	0.025641
Africa_SouthernEurope	39	ref_group_6506___ctg_736-21128-21425___ZymTri_2023_family_531	2	0.0512821
Africa_SouthernEurope	39	ref_group_6461___ctg_1328-10599-10816___ZymTri_2023_family_531	10	0.25641
Africa_SouthernEurope	39	ref_group_4555___ctg_1054-32185-36484___ZymTri_2023_family_236	7	0.179487
Africa_SouthernEurope	39	ref_group_549___ctg_1274-11807-15094___ZymTri_2023_family_1077	8	0.205128
Africa_SouthernEurope	39	ref_group_2142___ctg_776-27647-28143___ZymTri_2023_family_1310	24	0.615385
Africa_SouthernEurope	39	ref_group_3674___ctg_736-20816-20984___ZymTri_2023_family_1490	4	0.102564
Africa_SouthernEurope	39	ref_group_2713___ctg_773-9246-9355___ZymTri_2023_family_1400	13	0.333333
Africa_SouthernEurope	39	ref_group_6597___ctg_867-4558-5844___ZymTri_2023_family_568	10	0.25641
Africa_SouthernEurope	39	ref_group_3347___ctg_835-5522-6582___ZymTri_2023_family_147	10	0.25641
Africa_SouthernEurope	39	ref_group_3664___ctg_2702-709577-709870___ZymTri_2023_family_1490	6	0.153846
Africa_SouthernEurope	39	ref_group_5451___ctg_921-12691-13104___ZymTri_2023_family_330	9	0.230769
Africa_SouthernEurope	39	ref_group_2102___ctg_1385-532-1865___ZymTri_2023_family_1310	33	0.846154
Africa_SouthernEurope	39	ref_group_2173___ctg_867-3784-4399___ZymTri_2023_family_1327	11	0.282051
Africa_SouthernEurope	39	ref_group_6509___ctg_914-1931-2048___ZymTri_2023_family_531	15	0.384615
Africa_SouthernEurope	39	ref_group_2990___ctg_1060-11363-12851___ZymTri_2023_family_1446	19	0.487179
Africa_SouthernEurope	39	ref_group_5313___ctg_1021-6292-6924___ZymTri_2023_family_316	12	0.307692
Africa_SouthernEurope	39	ref_group_2960___ctg_1104-12540-14370___ZymTri_2023_family_1440	36	0.923077
Africa_SouthernEurope	39	ref_group_2952___ctg_2081-53414-53649___ZymTri_2023_family_1439	14	0.358974
Africa_SouthernEurope	39	ref_group_67___ctg_2260-22045-22263___ZymTri_2023_family_1031	5	0.128205
Africa_SouthernEurope	39	ref_group_5287___ctg_914-8651-9897___ZymTri_2023_family_300	12	0.307692
Africa_SouthernEurope	39	ref_group_945___ctg_1104-18804-19197___ZymTri_2023_family_1182	35	0.897436
Africa_SouthernEurope	39	ref_group_4143___ctg_1402-9774-10137___ZymTri_2023_family_184	6	0.153846
Africa_SouthernEurope	39	ref_group_8468___ctg_1413-4798-6668___ZymTri_2023_family_939	11	0.282051
Africa_SouthernEurope	39	ref_group_5872___ctg_2715-297315-297490___ZymTri_2023_family_392	7	0.179487
Africa_SouthernEurope	39	ref_group_2570___ctg_972-15206-15797___ZymTri_2023_family_1354	16	0.410256
Africa_SouthernEurope	39	ref_group_5265___ctg_196-582-726___ZymTri_2023_family_300	2	0.0512821
Africa_SouthernEurope	39	ref_group_2961___ctg_1104-15301-15926___ZymTri_2023_family_1440	36	0.923077
Africa_SouthernEurope	39	ref_group_8290___ctg_1448-3381-8534___ZymTri_2023_family_896	6	0.153846
Africa_SouthernEurope	39	ref_group_2119___ctg_2551-44606-45476___ZymTri_2023_family_1310	8	0.205128
Africa_SouthernEurope	39	ref_group_4620___ctg_1266-11894-12075___ZymTri_2023_family_243	12	0.307692
Africa_SouthernEurope	39	ref_group_2953___ctg_2081-55175-55554___ZymTri_2023_family_1439	14	0.358974
Africa_SouthernEurope	39	ref_group_7798___ctg_960-7619-7899___ZymTri_2023_family_71	12	0.307692
Africa_SouthernEurope	39	ref_group_5692___ctg_1428-1060-1286___ZymTri_2023_family_365	5	0.128205
Africa_SouthernEurope	39	ref_group_7888___ctg_126-62306-64218___ZymTri_2023_family_76	3	0.0769231
Africa_SouthernEurope	39	ref_group_566___ctg_2043-6800-8297___ZymTri_2023_family_1077	7	0.179487
Africa_SouthernEurope	39	ref_group_749___ctg_2043-893-1152___ZymTri_2023_family_117	3	0.0769231
Africa_SouthernEurope	39	ref_group_9170___ctg_2564-373-1225___ZymTri_2023_family_998	13	0.333333
Africa_SouthernEurope	39	ref_group_2718___ctg_2702-1692982-1693219___ZymTri_2023_family_1401	15	0.384615
Africa_SouthernEurope	39	ref_group_6504___ctg_736-17846-18464___ZymTri_2023_family_531	9	0.230769
Africa_SouthernEurope	39	ref_group_3356___ctg_960-21144-22504___ZymTri_2023_family_147	22	0.564103
Africa_SouthernEurope	39	ref_group_2228___ctg_1337-10202-10338___ZymTri_2023_family_1335	14	0.358974
Africa_SouthernEurope	39	ref_group_5251___ctg_1371-15260-15363___ZymTri_2023_family_300	16	0.410256
Africa_SouthernEurope	39	ref_group_2108___ctg_1596-37206-37450___ZymTri_2023_family_1310	4	0.102564
Africa_SouthernEurope	39	ref_group_9171___ctg_2564-1377-4523___ZymTri_2023_family_998	13	0.333333
Africa_SouthernEurope	39	ref_group_5493___ctg_2081-94191-94422___ZymTri_2023_family_343	16	0.410256
Africa_SouthernEurope	39	ref_group_2944___ctg_1104-18160-18316___ZymTri_2023_family_1439	37	0.948718
Africa_SouthernEurope	39	ref_group_3308___ctg_422-9869-10237___ZymTri_2023_family_147	23	0.589744
Africa_SouthernEurope	39	ref_group_988___ctg_871-13427-13662___ZymTri_2023_family_1182	15	0.384615
Africa_SouthernEurope	39	ref_group_4171___ctg_983-23993-24423___ZymTri_2023_family_184	13	0.333333
Africa_SouthernEurope	39	ref_group_2143___ctg_833-31458-31918___ZymTri_2023_family_1310	34	0.871795
Africa_SouthernEurope	39	ref_group_5236___ctg_2602-16751-16917___ZymTri_2023_family_295	15	0.384615
Africa_SouthernEurope	39	ref_group_4212___ctg_170-40490-40671___ZymTri_2023_family_198	28	0.717949
Africa_SouthernEurope	39	ref_group_3104___ctg_1266-11452-11612___ZymTri_2023_family_1461	14	0.358974
Africa_SouthernEurope	39	ref_group_2033___ctg_1415-8142-8776___ZymTri_2023_family_13	25	0.641026
Africa_SouthernEurope	39	ref_group_1059___ctg_2702-697294-698716___ZymTri_2023_family_1219	8	0.205128
Africa_SouthernEurope	39	ref_group_3218___ctg_1408-4007-4207___ZymTri_2023_family_147	29	0.74359
Africa_SouthernEurope	39	ref_group_2535___ctg_728-11879-12108___ZymTri_2023_family_1350	12	0.307692
Africa_SouthernEurope	39	ref_group_2925___ctg_2698-1570047-1570227___ZymTri_2023_family_1437	7	0.179487
Africa_SouthernEurope	39	ref_group_25___ctg_1415-7987-8143___ZymTri_2023_family_1017	28	0.717949
Africa_SouthernEurope	39	ref_group_2109___ctg_170-34095-34324___ZymTri_2023_family_1310	14	0.358974
Africa_SouthernEurope	39	ref_group_3115___ctg_2698-1543881-1544045___ZymTri_2023_family_1461	6	0.153846
Africa_SouthernEurope	39	ref_group_7060___ctg_914-4602-5359___ZymTri_2023_family_612	17	0.435897
Africa_SouthernEurope	39	ref_group_2715___ctg_972-12821-12937___ZymTri_2023_family_1400	14	0.358974
Africa_SouthernEurope	39	ref_group_6802___ctg_1350-45-7485___ZymTri_2023_family_605	7	0.179487
Africa_SouthernEurope	39	ref_group_7016___ctg_2239-2117-2791___ZymTri_2023_family_612	11	0.282051
Africa_SouthernEurope	39	ref_group_5735___ctg_852-10240-10820___ZymTri_2023_family_365	9	0.230769
Africa_SouthernEurope	39	ref_group_1582___ctg_1375-14272-14819___ZymTri_2023_family_1235	2	0.0512821
Africa_SouthernEurope	39	ref_group_5256___ctg_15-12857-13945___ZymTri_2023_family_300	7	0.179487
Africa_SouthernEurope	39	ref_group_1068___ctg_736-13378-14008___ZymTri_2023_family_1219	8	0.205128
Africa_SouthernEurope	39	ref_group_7230___ctg_1663-18130-19769___ZymTri_2023_family_65	8	0.205128
Africa_SouthernEurope	39	ref_group_7822___ctg_1276-11539-13892___ZymTri_2023_family_749	11	0.282051
Africa_SouthernEurope	39	ref_group_2145___ctg_90-11795-12024___ZymTri_2023_family_1310	15	0.384615
Africa_SouthernEurope	39	ref_group_2859___ctg_1558-11926-12032___ZymTri_2023_family_1431	19	0.487179
Africa_SouthernEurope	39	ref_group_6496___ctg_2702-708548-709578___ZymTri_2023_family_531	9	0.230769
Africa_SouthernEurope	39	ref_group_5288___ctg_972-4700-5462___ZymTri_2023_family_300	19	0.487179
Africa_SouthernEurope	39	ref_group_3246___ctg_2323-22733-23173___ZymTri_2023_family_147	24	0.615385
Africa_SouthernEurope	39	ref_group_4227___ctg_833-37785-38473___ZymTri_2023_family_198	26	0.666667
Africa_SouthernEurope	39	ref_group_4130___ctg_2701-360599-360746___ZymTri_2023_family_177	12	0.307692
Africa_SouthernEurope	39	ref_group_912___ctg_1867-16550-16805___ZymTri_2023_family_1181	14	0.358974
Africa_SouthernEurope	39	ref_group_5397___ctg_729-14845-15471___ZymTri_2023_family_326	12	0.307692
Africa_SouthernEurope	39	ref_group_8452___ctg_1566-13387-13813___ZymTri_2023_family_937	18	0.461538
Africa_SouthernEurope	39	ref_group_1069___ctg_736-14168-15447___ZymTri_2023_family_1219	8	0.205128
Africa_SouthernEurope	39	ref_group_5422___ctg_2539-11075-11266___ZymTri_2023_family_330	27	0.692308
Africa_SouthernEurope	39	ref_group_7600___ctg_1967-13050-13913___ZymTri_2023_family_71	5	0.128205
Africa_SouthernEurope	39	ref_group_4210___ctg_150-8617-8798___ZymTri_2023_family_198	29	0.74359
Africa_SouthernEurope	39	ref_group_1057___ctg_2698-1568377-1569372___ZymTri_2023_family_1219	6	0.153846
Africa_SouthernEurope	39	ref_group_3068___ctg_1021-5470-5942___ZymTri_2023_family_1457	11	0.282051
Africa_SouthernEurope	39	ref_group_84___ctg_972-12262-12732___ZymTri_2023_family_1031	19	0.487179
Africa_SouthernEurope	39	ref_group_6003___ctg_1380-612-1681___ZymTri_2023_family_466	11	0.282051
Africa_SouthernEurope	39	ref_group_8438___ctg_2700-944920-946690___ZymTri_2023_family_936	28	0.717949
Africa_SouthernEurope	39	ref_group_6032___ctg_972-11875-12152___ZymTri_2023_family_466	18	0.461538
Africa_SouthernEurope	39	ref_group_5382___ctg_1328-2082-2679___ZymTri_2023_family_326	15	0.384615
Africa_SouthernEurope	39	ref_group_6367___ctg_1265-3201-5806___ZymTri_2023_family_521	19	0.487179
Africa_SouthernEurope	39	ref_group_4126___ctg_1568-3779-4374___ZymTri_2023_family_177	15	0.384615
Africa_SouthernEurope	39	ref_group_6204___ctg_1265-6403-8638___ZymTri_2023_family_480	13	0.333333
Africa_SouthernEurope	39	ref_group_4418___ctg_960-22577-25369___ZymTri_2023_family_227	32	0.820513
Africa_SouthernEurope	39	ref_group_2654___ctg_2081-91297-91694___ZymTri_2023_family_1399	19	0.487179
Africa_SouthernEurope	39	ref_group_2636___ctg_1610-14909-15177___ZymTri_2023_family_1397	11	0.282051
Africa_SouthernEurope	39	ref_group_7402___ctg_2085-642-1138___ZymTri_2023_family_672	27	0.692308
Africa_SouthernEurope	39	ref_group_1046___ctg_1568-2935-3692___ZymTri_2023_family_1219	15	0.384615
Africa_SouthernEurope	39	ref_group_2120___ctg_2602-22813-23504___ZymTri_2023_family_1310	25	0.641026
Africa_SouthernEurope	39	ref_group_1045___ctg_1568-1691-2813___ZymTri_2023_family_1219	14	0.358974
Africa_SouthernEurope	39	ref_group_7240___ctg_2081-21345-21836___ZymTri_2023_family_65	29	0.74359
Africa_SouthernEurope	39	ref_group_5421___ctg_2539-10661-10772___ZymTri_2023_family_330	23	0.589744
Africa_SouthernEurope	39	ref_group_6161___ctg_2702-1694704-1694856___ZymTri_2023_family_48	13	0.333333
Africa_SouthernEurope	39	ref_group_3407___ctg_828-11724-12453___ZymTri_2023_family_1478	19	0.487179
Africa_SouthernEurope	39	ref_group_1944___ctg_2699-1534552-1534668___ZymTri_2023_family_1288	12	0.307692
Africa_SouthernEurope	39	ref_group_8926___ctg_478-8187-10673___ZymTri_2023_family_989	12	0.307692
Africa_SouthernEurope	39	ref_group_1031___ctg_1098-1132-1601___ZymTri_2023_family_1219	10	0.25641
Africa_SouthernEurope	39	ref_group_3669___ctg_2713-451959-452088___ZymTri_2023_family_1490	8	0.205128
Africa_SouthernEurope	39	ref_group_7203___ctg_750-8154-8667___ZymTri_2023_family_637	4	0.102564
Africa_SouthernEurope	39	ref_group_55___ctg_1624-11211-11643___ZymTri_2023_family_1031	21	0.538462
Africa_SouthernEurope	39	ref_group_5656___ctg_454-7597-7763___ZymTri_2023_family_360	8	0.205128
Africa_SouthernEurope	39	ref_group_5380___ctg_1098-1559-2768___ZymTri_2023_family_326	6	0.153846
Africa_SouthernEurope	39	ref_group_7474___ctg_2510-22221-22764___ZymTri_2023_family_683	11	0.282051
Africa_SouthernEurope	39	ref_group_4600___ctg_2715-298354-299349___ZymTri_2023_family_236	6	0.153846
Africa_SouthernEurope	39	ref_group_1015___ctg_914-2339-2522___ZymTri_2023_family_1207	21	0.538462
Africa_SouthernEurope	39	ref_group_2928___ctg_2702-1693737-1693968___ZymTri_2023_family_1437	19	0.487179
Africa_SouthernEurope	39	ref_group_4456___ctg_2081-16680-16842___ZymTri_2023_family_232	33	0.846154
Africa_SouthernEurope	39	ref_group_2084___ctg_2702-1693532-1693737___ZymTri_2023_family_1307	17	0.435897
Africa_SouthernEurope	39	ref_group_1614___ctg_2713-450222-451112___ZymTri_2023_family_1245	13	0.333333
Africa_SouthernEurope	39	ref_group_9070___ctg_2705-1663906-1665112___ZymTri_2023_family_99	5	0.128205
Africa_SouthernEurope	39	ref_group_5945___ctg_2702-1297322-1299121___ZymTri_2023_family_426	9	0.230769
Africa_SouthernEurope	39	ref_group_8569___ctg_2702-1694314-1694661___ZymTri_2023_family_975	22	0.564103
Africa_SouthernEurope	39	ref_group_7226___ctg_1650-3648-5438___ZymTri_2023_family_65	10	0.25641
Africa_SouthernEurope	39	ref_group_7412___ctg_2697-181198-181688___ZymTri_2023_family_672	22	0.564103
Africa_SouthernEurope	39	ref_group_2419___ctg_215-12010-12468___ZymTri_2023_family_1339	3	0.0769231
Africa_SouthernEurope	39	ref_group_6614___ctg_2696-4920784-4921453___ZymTri_2023_family_58	9	0.230769
Africa_SouthernEurope	39	ref_group_2802___ctg_2081-15415-16094___ZymTri_2023_family_1414	32	0.820513
Africa_SouthernEurope	39	ref_group_3244___ctg_2323-20774-22542___ZymTri_2023_family_147	22	0.564103
Africa_SouthernEurope	39	ref_group_2691___ctg_1624-10728-11199___ZymTri_2023_family_1400	20	0.512821
Africa_SouthernEurope	39	ref_group_5863___ctg_2702-1694895-1695069___ZymTri_2023_family_392	16	0.410256
Africa_SouthernEurope	39	ref_group_6137___ctg_2420-4539-5006___ZymTri_2023_family_48	12	0.307692
Africa_SouthernEurope	39	ref_group_959___ctg_1867-16163-16370___ZymTri_2023_family_1182	17	0.435897
Africa_SouthernEurope	39	ref_group_3817___ctg_1683-0-3773___ZymTri_2023_family_152	3	0.0769231
Africa_SouthernEurope	39	ref_group_6394___ctg_1711-4893-5006___ZymTri_2023_family_525	15	0.384615
Africa_SouthernEurope	39	ref_group_3064___ctg_835-5039-5523___ZymTri_2023_family_1451	26	0.666667
Africa_SouthernEurope	39	ref_group_1564___ctg_143-13338-13485___ZymTri_2023_family_1231	12	0.307692
Africa_SouthernEurope	39	ref_group_3832___ctg_2239-10015-10270___ZymTri_2023_family_152	28	0.717949
Africa_SouthernEurope	39	ref_group_6048___ctg_2024-4914-5193___ZymTri_2023_family_471	7	0.179487
Africa_SouthernEurope	39	ref_group_2203___ctg_733-22096-26651___ZymTri_2023_family_1332	16	0.410256
Africa_SouthernEurope	39	ref_group_7354___ctg_995-9546-9994___ZymTri_2023_family_662	9	0.230769
Africa_SouthernEurope	39	ref_group_7039___ctg_2700-981698-983762___ZymTri_2023_family_612	35	0.897436
Africa_SouthernEurope	39	ref_group_76___ctg_733-21483-21887___ZymTri_2023_family_1031	15	0.384615
Africa_SouthernEurope	39	ref_group_7882___ctg_1152-83712-84494___ZymTri_2023_family_76	5	0.128205
Africa_SouthernEurope	39	ref_group_4310___ctg_671-15502-23559___ZymTri_2023_family_199	7	0.179487
Africa_SouthernEurope	39	ref_group_2653___ctg_1624-8051-8781___ZymTri_2023_family_1399	26	0.666667
Africa_SouthernEurope	39	ref_group_8439___ctg_2700-989328-989894___ZymTri_2023_family_936	36	0.923077
Africa_SouthernEurope	39	ref_group_4311___ctg_671-24327-29917___ZymTri_2023_family_199	7	0.179487
Africa_SouthernEurope	39	ref_group_5734___ctg_852-9137-9490___ZymTri_2023_family_365	9	0.230769
Africa_SouthernEurope	39	ref_group_6457___ctg_1117-18979-19378___ZymTri_2023_family_531	8	0.205128
Africa_SouthernEurope	39	ref_group_2725___ctg_1998-9043-9408___ZymTri_2023_family_1409	27	0.692308
Africa_SouthernEurope	39	ref_group_7221___ctg_143-11535-12773___ZymTri_2023_family_65	11	0.282051
Africa_SouthernEurope	39	ref_group_6332___ctg_2031-8086-11067___ZymTri_2023_family_495	20	0.512821
Africa_SouthernEurope	39	ref_group_1036___ctg_1189-11856-12248___ZymTri_2023_family_1219	7	0.179487
Africa_SouthernEurope	39	ref_group_5099___ctg_2702-1696062-1696501___ZymTri_2023_family_279	22	0.564103
Africa_SouthernEurope	39	ref_group_1925___ctg_2000-5338-5684___ZymTri_2023_family_1288	23	0.589744
Africa_SouthernEurope	39	ref_group_7057___ctg_805-443-3612___ZymTri_2023_family_612	25	0.641026
Africa_SouthernEurope	39	ref_group_2117___ctg_2368-2045-2487___ZymTri_2023_family_1310	11	0.282051
Africa_SouthernEurope	39	ref_group_2900___ctg_698-1628-1738___ZymTri_2023_family_1435	2	0.0512821
Africa_SouthernEurope	39	ref_group_50___ctg_1380-14864-15546___ZymTri_2023_family_1031	12	0.307692
Africa_SouthernEurope	39	ref_group_7239___ctg_1899-6802-8448___ZymTri_2023_family_65	14	0.358974
Africa_SouthernEurope	39	ref_group_7307___ctg_815-13819-13929___ZymTri_2023_family_65	10	0.25641
Africa_SouthernEurope	39	ref_group_7222___ctg_143-12997-13131___ZymTri_2023_family_65	12	0.307692
Africa_SouthernEurope	39	ref_group_7250___ctg_2339-3491-3910___ZymTri_2023_family_65	3	0.0769231
Africa_SouthernEurope	39	ref_group_4861___ctg_126-64090-64750___ZymTri_2023_family_270	14	0.358974
Africa_SouthernEurope	39	ref_group_8077___ctg_212-0-4005___ZymTri_2023_family_81	3	0.0769231
Africa_SouthernEurope	39	ref_group_4445___ctg_2704-77996-79879___ZymTri_2023_family_229	9	0.230769
Africa_SouthernEurope	39	ref_group_7217___ctg_1344-3307-5010___ZymTri_2023_family_65	14	0.358974
Africa_SouthernEurope	39	ref_group_8800___ctg_538-2394-3798___ZymTri_2023_family_981	11	0.282051
Africa_SouthernEurope	39	ref_group_3789___ctg_2708-503697-504802___ZymTri_2023_family_1507	29	0.74359
Africa_SouthernEurope	39	ref_group_1001___ctg_2523-12643-12791___ZymTri_2023_family_1197	9	0.230769
Africa_SouthernEurope	39	ref_group_2553___ctg_227-490-639___ZymTri_2023_family_1354	23	0.589744
Africa_SouthernEurope	39	ref_group_5633___ctg_2700-929876-929986___ZymTri_2023_family_355	10	0.25641
Africa_SouthernEurope	39	ref_group_3153___ctg_2043-1151-1343___ZymTri_2023_family_1467	6	0.153846
Africa_SouthernEurope	39	ref_group_3188___ctg_809-3090-3280___ZymTri_2023_family_1467	8	0.205128
Africa_SouthernEurope	39	ref_group_6442___ctg_2698-1054091-1055120___ZymTri_2023_family_530	6	0.153846
Africa_SouthernEurope	39	ref_group_5829___ctg_1415-896-6927___ZymTri_2023_family_392	33	0.846154
Africa_SouthernEurope	39	ref_group_2368___ctg_2709-219553-226577___ZymTri_2023_family_1335	10	0.25641
Africa_SouthernEurope	39	ref_group_1021___ctg_2523-6752-7577___ZymTri_2023_family_1209	11	0.282051
Africa_SouthernEurope	39	ref_group_1866___ctg_2674-21394-21819___ZymTri_2023_family_1277	20	0.512821
Africa_SouthernEurope	39	ref_group_3398___ctg_1390-3742-6736___ZymTri_2023_family_1478	20	0.512821
Africa_SouthernEurope	39	ref_group_5414___ctg_2712-197531-198051___ZymTri_2023_family_327	16	0.410256
Africa_SouthernEurope	39	ref_group_6159___ctg_2702-1261811-1263975___ZymTri_2023_family_48	6	0.153846
Africa_SouthernEurope	39	ref_group_8008___ctg_2702-930092-930222___ZymTri_2023_family_767	10	0.25641
Africa_SouthernEurope	39	ref_group_7305___ctg_815-10766-11494___ZymTri_2023_family_65	9	0.230769
Africa_SouthernEurope	39	ref_group_3148___ctg_1849-3367-3751___ZymTri_2023_family_1467	25	0.641026
Africa_SouthernEurope	39	ref_group_4471___ctg_2710-135364-136122___ZymTri_2023_family_232	18	0.461538
Africa_SouthernEurope	39	ref_group_7223___ctg_1522-6434-7374___ZymTri_2023_family_65	14	0.358974
Africa_SouthernEurope	39	ref_group_6173___ctg_2711-432561-433693___ZymTri_2023_family_48	16	0.410256
Africa_SouthernEurope	39	ref_group_1015___ctg_1263-1735-2270___ZymTri_2023_family_1209	6	0.153846
Africa_SouthernEurope	39	ref_group_4903___ctg_2000-9160-9393___ZymTri_2023_family_270	29	0.74359
Africa_SouthernEurope	39	ref_group_7127___ctg_1999-9773-9883___ZymTri_2023_family_626	34	0.871795
Africa_SouthernEurope	39	ref_group_7207___ctg_1099-5020-5966___ZymTri_2023_family_65	14	0.358974
Africa_SouthernEurope	39	ref_group_7875___ctg_2704-79929-82857___ZymTri_2023_family_753	11	0.282051
Africa_SouthernEurope	39	ref_group_1633___ctg_392-13614-13916___ZymTri_2023_family_1249	6	0.153846
Africa_SouthernEurope	39	ref_group_4536___ctg_806-4366-4503___ZymTri_2023_family_232	13	0.333333
Africa_SouthernEurope	39	ref_group_5151___ctg_2700-929985-931356___ZymTri_2023_family_289	8	0.205128
Africa_SouthernEurope	39	ref_group_1852___ctg_2704-465514-466024___ZymTri_2023_family_1273	30	0.769231
Africa_SouthernEurope	39	ref_group_1005___ctg_2713-358140-358389___ZymTri_2023_family_1197	10	0.25641
Africa_SouthernEurope	39	ref_group_2877___ctg_2702-2332506-2332989___ZymTri_2023_family_1431	18	0.461538
Africa_SouthernEurope	39	ref_group_3402___ctg_227-379-1916___ZymTri_2023_family_1478	26	0.666667
Africa_SouthernEurope	39	ref_group_2613___ctg_1208-137-4516___ZymTri_2023_family_1390	14	0.358974
Africa_SouthernEurope	39	ref_group_1585___ctg_2706-767064-767521___ZymTri_2023_family_1235	4	0.102564
Africa_SouthernEurope	39	ref_group_6516___ctg_2080-29937-30543___ZymTri_2023_family_532	13	0.333333
Africa_SouthernEurope	39	ref_group_5160___ctg_2713-357948-358099___ZymTri_2023_family_29	11	0.282051
Africa_SouthernEurope	39	ref_group_7293___ctg_299-17109-17740___ZymTri_2023_family_65	18	0.461538
Africa_SouthernEurope	39	ref_group_7427___ctg_2713-358411-358827___ZymTri_2023_family_672	11	0.282051
Africa_SouthernEurope	39	ref_group_2773___ctg_2711-445945-446384___ZymTri_2023_family_141	7	0.179487
Africa_SouthernEurope	39	ref_group_5658___ctg_943-5641-5857___ZymTri_2023_family_360	7	0.179487
Africa_SouthernEurope	39	ref_group_6024___ctg_2705-1550598-1563246___ZymTri_2023_family_466	6	0.153846
Africa_SouthernEurope	39	ref_group_7216___ctg_1344-1843-2636___ZymTri_2023_family_65	18	0.461538
Africa_SouthernEurope	39	ref_group_6562___ctg_2696-3917339-3917624___ZymTri_2023_family_544	8	0.205128
Africa_SouthernEurope	39	ref_group_7482___ctg_2484-6570-6725___ZymTri_2023_family_684	14	0.358974
Africa_SouthernEurope	39	ref_group_5722___ctg_2713-376528-381249___ZymTri_2023_family_365	20	0.512821
Africa_SouthernEurope	39	ref_group_2038___ctg_2089-9502-9688___ZymTri_2023_family_13	14	0.358974
Africa_SouthernEurope	39	ref_group_3647___ctg_1598-3658-4730___ZymTri_2023_family_1490	15	0.384615
Africa_SouthernEurope	39	ref_group_6774___ctg_2700-917047-917208___ZymTri_2023_family_60	24	0.615385
Africa_SouthernEurope	39	ref_group_2641___ctg_2000-7434-8823___ZymTri_2023_family_1397	10	0.25641
Africa_SouthernEurope	39	ref_group_7096___ctg_2713-350386-351919___ZymTri_2023_family_617	11	0.282051
Africa_SouthernEurope	39	ref_group_660___ctg_2707-219452-219629___ZymTri_2023_family_1105	10	0.25641
Africa_SouthernEurope	39	ref_group_1016___ctg_1263-10942-11151___ZymTri_2023_family_1209	8	0.205128
Africa_SouthernEurope	39	ref_group_6775___ctg_2700-932905-933218___ZymTri_2023_family_60	24	0.615385
Africa_SouthernEurope	39	ref_group_2433___ctg_2702-172661-172766___ZymTri_2023_family_1339	24	0.615385
Africa_SouthernEurope	39	ref_group_7428___ctg_2713-359181-360432___ZymTri_2023_family_672	13	0.333333
Africa_SouthernEurope	39	ref_group_5154___ctg_2709-292920-293440___ZymTri_2023_family_289	24	0.615385
Africa_SouthernEurope	39	ref_group_681___ctg_2668-25706-26464___ZymTri_2023_family_1150	22	0.564103
Africa_SouthernEurope	39	ref_group_5632___ctg_2700-918296-918439___ZymTri_2023_family_355	26	0.666667
Africa_SouthernEurope	39	ref_group_1859___ctg_2707-219581-219904___ZymTri_2023_family_1273	10	0.25641
Africa_SouthernEurope	39	ref_group_6560___ctg_733-29163-30233___ZymTri_2023_family_543	14	0.358974
Africa_SouthernEurope	39	ref_group_2665___ctg_2696-4575091-4575633___ZymTri_2023_family_140	24	0.615385
Africa_SouthernEurope	39	ref_group_7914___ctg_2665-643-879___ZymTri_2023_family_76	12	0.307692
Africa_SouthernEurope	39	ref_group_2137___ctg_444-10138-10654___ZymTri_2023_family_1310	19	0.487179
Africa_SouthernEurope	39	ref_group_862___ctg_2093-6427-10360___ZymTri_2023_family_1176	3	0.0769231
Africa_SouthernEurope	39	ref_group_7500___ctg_2711-337165-337458___ZymTri_2023_family_684	26	0.666667
Africa_SouthernEurope	39	ref_group_3659___ctg_2523-0-479___ZymTri_2023_family_1490	29	0.74359
Africa_SouthernEurope	39	ref_group_4433___ctg_2089-9605-9795___ZymTri_2023_family_228	18	0.461538
Africa_SouthernEurope	39	ref_group_5521___ctg_2700-897663-897855___ZymTri_2023_family_344	38	0.974359
Africa_SouthernEurope	39	ref_group_5957___ctg_2711-316031-316552___ZymTri_2023_family_444	22	0.564103
Africa_SouthernEurope	39	ref_group_5139___ctg_1263-12647-13129___ZymTri_2023_family_289	12	0.307692
Africa_SouthernEurope	39	ref_group_1628___ctg_1903-31371-32097___ZymTri_2023_family_1249	11	0.282051
Africa_SouthernEurope	39	ref_group_2074___ctg_2700-2738186-2738680___ZymTri_2023_family_1303	35	0.897436
Africa_SouthernEurope	39	ref_group_2613___ctg_973-1442-2749___ZymTri_2023_family_1382	23	0.589744
Africa_SouthernEurope	39	ref_group_6469___ctg_1569-12665-13120___ZymTri_2023_family_531	26	0.666667
Africa_SouthernEurope	39	ref_group_1017___ctg_1263-12170-12445___ZymTri_2023_family_1209	11	0.282051
Africa_SouthernEurope	39	ref_group_8154___ctg_1196-1819-1966___ZymTri_2023_family_847	23	0.589744
Africa_SouthernEurope	39	ref_group_1029___ctg_2713-466192-467332___ZymTri_2023_family_1209	15	0.384615
Africa_SouthernEurope	39	ref_group_7159___ctg_2711-274112-274233___ZymTri_2023_family_63	7	0.179487
Africa_SouthernEurope	39	ref_group_5650___ctg_2704-1211578-1212250___ZymTri_2023_family_360	14	0.358974
Africa_SouthernEurope	39	ref_group_4108___ctg_1250-16148-16834___ZymTri_2023_family_171	24	0.615385
Africa_SouthernEurope	39	ref_group_6052___ctg_2696-3383981-3384213___ZymTri_2023_family_471	31	0.794872
Africa_SouthernEurope	39	ref_group_8339___ctg_2709-214422-218340___ZymTri_2023_family_896	16	0.410256
Africa_SouthernEurope	39	ref_group_5564___ctg_2699-1595389-1598801___ZymTri_2023_family_346	13	0.333333
Africa_SouthernEurope	39	ref_group_4839___ctg_2702-1749406-1750032___ZymTri_2023_family_250	17	0.435897
Africa_SouthernEurope	39	ref_group_8640___ctg_2713-399332-399893___ZymTri_2023_family_98	18	0.461538
Africa_SouthernEurope	39	ref_group_5001___ctg_48-2305-2817___ZymTri_2023_family_270	5	0.128205
Africa_SouthernEurope	39	ref_group_8341___ctg_2709-250638-250895___ZymTri_2023_family_896	14	0.358974
Africa_SouthernEurope	39	ref_group_4464___ctg_2674-36138-36295___ZymTri_2023_family_232	30	0.769231
Africa_SouthernEurope	39	ref_group_8530___ctg_1263-2305-2618___ZymTri_2023_family_962	12	0.307692
Africa_SouthernEurope	39	ref_group_847___ctg_1277-8399-9217___ZymTri_2023_family_1176	3	0.0769231
Africa_SouthernEurope	39	ref_group_4325___ctg_1263-11976-12171___ZymTri_2023_family_221	12	0.307692
Africa_SouthernEurope	39	ref_group_6383___ctg_943-5856-6592___ZymTri_2023_family_521	10	0.25641
Africa_SouthernEurope	39	ref_group_75___ctg_733-20673-21088___ZymTri_2023_family_1031	28	0.717949
Africa_SouthernEurope	39	ref_group_4917___ctg_2248-7160-7896___ZymTri_2023_family_270	6	0.153846
Africa_SouthernEurope	39	ref_group_8108___ctg_1563-12372-12503___ZymTri_2023_family_827	8	0.205128
Africa_SouthernEurope	39	ref_group_7410___ctg_2674-43850-44231___ZymTri_2023_family_672	32	0.820513
Africa_SouthernEurope	39	ref_group_2763___ctg_2711-274239-274513___ZymTri_2023_family_141	8	0.205128
Africa_SouthernEurope	39	ref_group_5921___ctg_2674-24885-25951___ZymTri_2023_family_41	22	0.564103
Africa_SouthernEurope	39	ref_group_2738___ctg_2713-399900-400472___ZymTri_2023_family_1409	22	0.564103
Africa_SouthernEurope	39	ref_group_2706___ctg_2709-71380-72649___ZymTri_2023_family_1400	8	0.205128
Africa_SouthernEurope	39	ref_group_4300___ctg_2709-69757-70558___ZymTri_2023_family_199	23	0.589744
Africa_SouthernEurope	39	ref_group_2807___ctg_2713-470169-470297___ZymTri_2023_family_1414	20	0.512821
Africa_SouthernEurope	39	ref_group_1608___ctg_2713-208198-209691___ZymTri_2023_family_1237	21	0.538462
Africa_SouthernEurope	39	ref_group_5449___ctg_733-30125-30892___ZymTri_2023_family_330	13	0.333333
Africa_SouthernEurope	39	ref_group_5920___ctg_2298-30131-30995___ZymTri_2023_family_41	6	0.153846
Africa_SouthernEurope	39	ref_group_2809___ctg_2713-471535-471912___ZymTri_2023_family_1414	20	0.512821
Africa_SouthernEurope	39	ref_group_8995___ctg_1742-7015-7183___ZymTri_2023_family_99	23	0.589744
Africa_SouthernEurope	39	ref_group_5637___ctg_2713-471928-472322___ZymTri_2023_family_355	20	0.512821
Africa_SouthernEurope	39	ref_group_3085___ctg_2703-723598-726382___ZymTri_2023_family_146	6	0.153846
Africa_SouthernEurope	39	ref_group_3670___ctg_2713-473011-477672___ZymTri_2023_family_1490	26	0.666667
Africa_SouthernEurope	39	ref_group_1914___ctg_2674-27754-28522___ZymTri_2023_family_1280	30	0.769231
Africa_SouthernEurope	39	ref_group_5169___ctg_1501-31244-32539___ZymTri_2023_family_291	29	0.74359
Africa_SouthernEurope	39	ref_group_4297___ctg_2708-326467-340183___ZymTri_2023_family_199	6	0.153846
Africa_SouthernEurope	39	ref_group_2515___ctg_624-14906-16227___ZymTri_2023_family_135	8	0.205128
Africa_SouthernEurope	39	ref_group_6356___ctg_2674-15984-17038___ZymTri_2023_family_51	28	0.717949
Africa_SouthernEurope	39	ref_group_2985___ctg_327-0-838___ZymTri_2023_family_1440	19	0.487179
Africa_SouthernEurope	39	ref_group_2048___ctg_2674-26171-26535___ZymTri_2023_family_13	32	0.820513
Africa_SouthernEurope	39	ref_group_3600___ctg_2674-20335-20788___ZymTri_2023_family_1489	28	0.717949
Africa_SouthernEurope	39	ref_group_7284___ctg_2713-175080-175319___ZymTri_2023_family_65	26	0.666667
Africa_SouthernEurope	39	ref_group_7508___ctg_726-5317-5893___ZymTri_2023_family_684	31	0.794872
Africa_SouthernEurope	39	ref_group_2132___ctg_2701-2663804-2664039___ZymTri_2023_family_1310	30	0.769231
Africa_SouthernEurope	39	ref_group_2005___ctg_2700-1954761-1955156___ZymTri_2023_family_1290	20	0.512821
Africa_SouthernEurope	39	ref_group_4437___ctg_2713-399026-399235___ZymTri_2023_family_228	21	0.538462
Africa_SouthernEurope	39	ref_group_5723___ctg_2713-396083-398924___ZymTri_2023_family_365	26	0.666667
Africa_SouthernEurope	39	ref_group_7426___ctg_2713-169987-173281___ZymTri_2023_family_672	25	0.641026
Africa_SouthernEurope	39	ref_group_4163___ctg_2709-58064-58229___ZymTri_2023_family_184	21	0.538462
Africa_SouthernEurope	39	ref_group_7149___ctg_2714-265407-266115___ZymTri_2023_family_626	15	0.384615
Africa_SouthernEurope	39	ref_group_8826___ctg_2502-12816-13622___ZymTri_2023_family_985	24	0.615385
Africa_SouthernEurope	39	ref_group_7577___ctg_1479-23237-23494___ZymTri_2023_family_71	35	0.897436
Africa_SouthernEurope	39	ref_group_5956___ctg_2711-257725-257897___ZymTri_2023_family_444	18	0.461538
Africa_SouthernEurope	39	ref_group_4104___ctg_2706-873089-876314___ZymTri_2023_family_168	35	0.897436
Africa_SouthernEurope	39	ref_group_3905___ctg_2713-352567-355799___ZymTri_2023_family_152	25	0.641026
Africa_SouthernEurope	39	ref_group_4103___ctg_2706-871355-871722___ZymTri_2023_family_168	32	0.820513
Africa_SouthernEurope	39	ref_group_3131___ctg_780-18515-19065___ZymTri_2023_family_1461	26	0.666667
Africa_SouthernEurope	39	ref_group_3172___ctg_2701-2206525-2207025___ZymTri_2023_family_1467	19	0.487179
Africa_SouthernEurope	39	ref_group_8126___ctg_2711-274715-275051___ZymTri_2023_family_827	9	0.230769
Africa_SouthernEurope	39	ref_group_616___ctg_1040-26-453___ZymTri_2023_family_1105	18	0.461538
Africa_SouthernEurope	39	ref_group_1693___ctg_2704-42840-42947___ZymTri_2023_family_1271	25	0.641026
Africa_SouthernEurope	39	ref_group_3111___ctg_2696-2915063-2915670___ZymTri_2023_family_1461	26	0.666667
Africa_SouthernEurope	39	ref_group_7871___ctg_2701-646545-647788___ZymTri_2023_family_753	28	0.717949
Africa_SouthernEurope	39	ref_group_2795___ctg_2713-468017-468555___ZymTri_2023_family_1413	23	0.589744
Africa_SouthernEurope	39	ref_group_3___ctg_1999-9903-10064___ZymTri_2023_family_10	36	0.923077
Africa_SouthernEurope	39	ref_group_7281___ctg_2713-117534-117664___ZymTri_2023_family_65	20	0.512821
Africa_SouthernEurope	39	ref_group_6023___ctg_2705-1549785-1563316___ZymTri_2023_family_466	9	0.230769
Africa_SouthernEurope	39	ref_group_8194___ctg_2713-88299-88664___ZymTri_2023_family_850	24	0.615385
Africa_SouthernEurope	39	ref_group_7467___ctg_2708-771272-772083___ZymTri_2023_family_682	19	0.487179
Africa_SouthernEurope	39	ref_group_7922___ctg_2701-659744-660129___ZymTri_2023_family_76	22	0.564103
Africa_SouthernEurope	39	ref_group_3668___ctg_2713-118534-119035___ZymTri_2023_family_1490	22	0.564103
Africa_SouthernEurope	39	ref_group_3578___ctg_2701-1594032-1594169___ZymTri_2023_family_1484	21	0.538462
Africa_SouthernEurope	39	ref_group_2061___ctg_327-939-1304___ZymTri_2023_family_13	23	0.589744
Africa_SouthernEurope	39	ref_group_3793___ctg_95-2039-2502___ZymTri_2023_family_1507	14	0.358974
Africa_SouthernEurope	39	ref_group_5513___ctg_72-3164-3359___ZymTri_2023_family_343	16	0.410256
Africa_SouthernEurope	39	ref_group_3804___ctg_2707-217983-219453___ZymTri_2023_family_1508	21	0.538462
Africa_SouthernEurope	39	ref_group_5394___ctg_2713-120029-120469___ZymTri_2023_family_326	23	0.589744
Africa_SouthernEurope	39	ref_group_2728___ctg_2697-385797-386626___ZymTri_2023_family_1409	29	0.74359
Africa_SouthernEurope	39	ref_group_2218___ctg_1236-393-8705___ZymTri_2023_family_1335	2	0.0512821
Africa_SouthernEurope	39	ref_group_8039___ctg_2294-899-1029___ZymTri_2023_family_785	13	0.333333
Africa_SouthernEurope	39	ref_group_2126___ctg_2699-678836-682476___ZymTri_2023_family_1310	29	0.74359
Africa_SouthernEurope	39	ref_group_3803___ctg_2707-217117-217768___ZymTri_2023_family_1508	21	0.538462
Africa_SouthernEurope	39	ref_group_5074___ctg_2069-14353-14889___ZymTri_2023_family_279	28	0.717949
Africa_SouthernEurope	39	ref_group_3666___ctg_2713-116501-117038___ZymTri_2023_family_1490	25	0.641026
Africa_SouthernEurope	39	ref_group_8111___ctg_2241-804-922___ZymTri_2023_family_827	15	0.384615
Africa_SouthernEurope	39	ref_group_585___ctg_2716-216889-218657___ZymTri_2023_family_1077	27	0.692308
Africa_SouthernEurope	39	ref_group_1587___ctg_1236-0-115___ZymTri_2023_family_1237	6	0.153846
Africa_SouthernEurope	39	ref_group_3599___ctg_2241-2496-2731___ZymTri_2023_family_1489	16	0.410256
Africa_SouthernEurope	39	ref_group_8570___ctg_2702-1697173-1697521___ZymTri_2023_family_975	27	0.692308
Africa_SouthernEurope	39	ref_group_7425___ctg_2713-158981-163929___ZymTri_2023_family_672	25	0.641026
Africa_SouthernEurope	39	ref_group_5369___ctg_2706-1604876-1604984___ZymTri_2023_family_325	18	0.461538
Africa_SouthernEurope	39	ref_group_4496___ctg_2713-339738-340396___ZymTri_2023_family_232	21	0.538462
Africa_SouthernEurope	39	ref_group_5393___ctg_2713-119479-119773___ZymTri_2023_family_326	23	0.589744
Africa_SouthernEurope	39	ref_group_7283___ctg_2713-173860-174935___ZymTri_2023_family_65	26	0.666667
Africa_SouthernEurope	39	ref_group_6517___ctg_2231-12610-13287___ZymTri_2023_family_532	16	0.410256
Africa_SouthernEurope	39	ref_group_3365___ctg_2711-569518-569742___ZymTri_2023_family_1471	7	0.179487
Africa_SouthernEurope	39	ref_group_7154___ctg_2705-103490-103635___ZymTri_2023_family_63	26	0.666667
Africa_SouthernEurope	39	ref_group_3695___ctg_578-147-692___ZymTri_2023_family_1495	24	0.615385
Africa_SouthernEurope	39	ref_group_4450___ctg_126-47620-48844___ZymTri_2023_family_232	26	0.666667
Africa_SouthernEurope	39	ref_group_7816___ctg_2700-919288-921020___ZymTri_2023_family_738	32	0.820513
Africa_SouthernEurope	39	ref_group_3667___ctg_2713-117672-118331___ZymTri_2023_family_1490	23	0.589744
Africa_SouthernEurope	39	ref_group_8418___ctg_2713-415379-415881___ZymTri_2023_family_933	27	0.692308
Africa_SouthernEurope	39	ref_group_5103___ctg_2705-467441-469096___ZymTri_2023_family_279	31	0.794872
Africa_SouthernEurope	39	ref_group_7906___ctg_2248-7964-9131___ZymTri_2023_family_76	12	0.307692
Africa_SouthernEurope	39	ref_group_1063___ctg_2713-133683-134090___ZymTri_2023_family_1219	22	0.564103
Africa_SouthernEurope	39	ref_group_5748___ctg_2703-2220935-2221369___ZymTri_2023_family_366	33	0.846154
Africa_SouthernEurope	39	ref_group_6622___ctg_626-14314-14956___ZymTri_2023_family_58	27	0.692308
Africa_SouthernEurope	39	ref_group_7372___ctg_2701-2533724-2533976___ZymTri_2023_family_665	26	0.666667
Africa_SouthernEurope	39	ref_group_6420___ctg_2713-198174-199066___ZymTri_2023_family_525	25	0.641026
Africa_SouthernEurope	39	ref_group_8565___ctg_2699-2863163-2863636___ZymTri_2023_family_975	27	0.692308
Africa_SouthernEurope	39	ref_group_2808___ctg_2713-470526-471052___ZymTri_2023_family_1414	30	0.769231
Africa_SouthernEurope	39	ref_group_6376___ctg_2700-916795-917045___ZymTri_2023_family_521	27	0.692308
Africa_SouthernEurope	39	ref_group_7447___ctg_2696-5050661-5058409___ZymTri_2023_family_682	34	0.871795
Africa_SouthernEurope	39	ref_group_3377___ctg_2708-564503-565288___ZymTri_2023_family_1472	32	0.820513
Africa_SouthernEurope	39	ref_group_1658___ctg_2006-15-418___ZymTri_2023_family_1261	19	0.487179
Africa_SouthernEurope	39	ref_group_1576___ctg_2700-2058682-2059532___ZymTri_2023_family_1234	16	0.410256
Africa_SouthernEurope	39	ref_group_4494___ctg_2713-231947-232712___ZymTri_2023_family_232	25	0.641026
Africa_SouthernEurope	39	ref_group_5430___ctg_2711-250085-250411___ZymTri_2023_family_330	23	0.589744
Africa_SouthernEurope	39	ref_group_5395___ctg_2713-121166-124146___ZymTri_2023_family_326	27	0.692308
Africa_SouthernEurope	39	ref_group_6244___ctg_2701-2565034-2570636___ZymTri_2023_family_480	28	0.717949
Africa_SouthernEurope	39	ref_group_3693___ctg_2711-381373-382345___ZymTri_2023_family_1495	11	0.282051
Africa_SouthernEurope	39	ref_group_8270___ctg_2713-221729-222760___ZymTri_2023_family_891	25	0.641026
Africa_SouthernEurope	39	ref_group_1060___ctg_2713-130519-131900___ZymTri_2023_family_1219	27	0.692308
Africa_SouthernEurope	39	ref_group_7282___ctg_2713-157874-158695___ZymTri_2023_family_65	26	0.666667
Africa_SouthernEurope	39	ref_group_6440___ctg_2713-155768-156422___ZymTri_2023_family_529	26	0.666667
Africa_SouthernEurope	39	ref_group_1020___ctg_2136-9234-9953___ZymTri_2023_family_1209	24	0.615385
Africa_SouthernEurope	39	ref_group_4187___ctg_2089-11500-11756___ZymTri_2023_family_189	17	0.435897
Africa_SouthernEurope	39	ref_group_3591___ctg_2711-444382-444534___ZymTri_2023_family_1487	23	0.589744
Africa_SouthernEurope	39	ref_group_7285___ctg_2713-175531-176761___ZymTri_2023_family_65	26	0.666667
Africa_SouthernEurope	39	ref_group_5604___ctg_2713-135436-135539___ZymTri_2023_family_35	25	0.641026
Africa_SouthernEurope	39	ref_group_6904___ctg_2712-84616-85393___ZymTri_2023_family_605	11	0.282051
Africa_SouthernEurope	39	ref_group_7286___ctg_2713-178886-190179___ZymTri_2023_family_65	26	0.666667
Africa_SouthernEurope	39	ref_group_6548___ctg_736-46082-55167___ZymTri_2023_family_532	17	0.435897
Africa_SouthernEurope	39	ref_group_6535___ctg_2713-135661-135799___ZymTri_2023_family_532	28	0.717949
Africa_SouthernEurope	39	ref_group_1578___ctg_2707-203453-205126___ZymTri_2023_family_1234	14	0.358974
Africa_SouthernEurope	39	ref_group_5864___ctg_2711-410565-412871___ZymTri_2023_family_392	32	0.820513
Africa_SouthernEurope	39	ref_group_4097___ctg_2700-1710762-1713660___ZymTri_2023_family_168	6	0.153846
Africa_SouthernEurope	39	ref_group_2479___ctg_2700-2747382-2748105___ZymTri_2023_family_1347	37	0.948718
Africa_SouthernEurope	39	ref_group_4492___ctg_2713-134793-135226___ZymTri_2023_family_232	28	0.717949
Africa_SouthernEurope	39	ref_group_3590___ctg_2711-439495-444681___ZymTri_2023_family_1487	24	0.615385
Africa_SouthernEurope	39	ref_group_1062___ctg_2713-133105-133265___ZymTri_2023_family_1219	28	0.717949
Africa_SouthernEurope	39	ref_group_3802___ctg_2707-215388-216550___ZymTri_2023_family_1508	22	0.564103
Africa_SouthernEurope	39	ref_group_649___ctg_2702-568495-569325___ZymTri_2023_family_1105	7	0.179487
Africa_SouthernEurope	39	ref_group_5976___ctg_2711-467022-467625___ZymTri_2023_family_45	15	0.384615
Africa_SouthernEurope	39	ref_group_1061___ctg_2713-131914-132532___ZymTri_2023_family_1219	27	0.692308
Africa_SouthernEurope	39	ref_group_2796___ctg_2713-469309-469730___ZymTri_2023_family_1413	33	0.846154
Africa_SouthernEurope	39	ref_group_3589___ctg_2711-377210-377809___ZymTri_2023_family_1487	28	0.717949
Africa_SouthernEurope	39	ref_group_3129___ctg_442-5000-5159___ZymTri_2023_family_1461	28	0.717949
Africa_SouthernEurope	39	ref_group_2762___ctg_2711-268457-268701___ZymTri_2023_family_141	20	0.512821
Africa_SouthernEurope	39	ref_group_6175___ctg_2713-328810-329473___ZymTri_2023_family_48	31	0.794872
Africa_SouthernEurope	39	ref_group_4493___ctg_2713-136788-137575___ZymTri_2023_family_232	27	0.692308
Africa_SouthernEurope	39	ref_group_7818___ctg_2713-151349-152474___ZymTri_2023_family_738	27	0.692308
Africa_SouthernEurope	39	ref_group_3593___ctg_2714-271933-273090___ZymTri_2023_family_1487	17	0.435897
Africa_SouthernEurope	39	ref_group_4855___ctg_1085-6523-6665___ZymTri_2023_family_270	37	0.948718
Africa_SouthernEurope	39	ref_group_5274___ctg_2698-3401137-3401724___ZymTri_2023_family_300	15	0.384615
Africa_SouthernEurope	39	ref_group_5566___ctg_2700-2181996-2182288___ZymTri_2023_family_346	17	0.435897
Africa_SouthernEurope	39	ref_group_2610___ctg_2704-1857694-1857928___ZymTri_2023_family_1382	25	0.641026
Africa_SouthernEurope	39	ref_group_1660___ctg_2696-1442061-1442598___ZymTri_2023_family_1261	27	0.692308
Africa_SouthernEurope	39	ref_group_1901___ctg_2703-1729880-1730423___ZymTri_2023_family_1277	17	0.435897
Africa_SouthernEurope	39	ref_group_3773___ctg_2702-323770-324230___ZymTri_2023_family_1507	38	0.974359
Africa_SouthernEurope	39	ref_group_2596___ctg_2698-844476-845625___ZymTri_2023_family_138	7	0.179487
Africa_SouthernEurope	39	ref_group_6025___ctg_2705-1559209-1563193___ZymTri_2023_family_466	14	0.358974
Africa_SouthernEurope	39	ref_group_3090___ctg_2703-731354-731999___ZymTri_2023_family_146	20	0.512821
Africa_SouthernEurope	39	ref_group_8465___ctg_2710-225002-225442___ZymTri_2023_family_937	27	0.692308
Africa_SouthernEurope	39	ref_group_3170___ctg_2700-941797-943389___ZymTri_2023_family_1467	30	0.769231
Africa_SouthernEurope	39	ref_group_6530___ctg_2711-204015-204201___ZymTri_2023_family_532	30	0.769231
Africa_SouthernEurope	39	ref_group_2579___ctg_2696-4415905-4416113___ZymTri_2023_family_1365	15	0.384615
Africa_SouthernEurope	39	ref_group_3125___ctg_2707-204197-204360___ZymTri_2023_family_1461	27	0.692308
Africa_SouthernEurope	39	ref_group_3091___ctg_2703-732381-733153___ZymTri_2023_family_146	20	0.512821
Africa_SouthernEurope	39	ref_group_7383___ctg_2094-3663-3950___ZymTri_2023_family_668	22	0.564103
Africa_SouthernEurope	39	ref_group_8549___ctg_1858-2924-3422___ZymTri_2023_family_975	18	0.461538
Africa_SouthernEurope	39	ref_group_7804___ctg_2704-110699-111032___ZymTri_2023_family_717	29	0.74359
Africa_SouthernEurope	39	ref_group_29___ctg_2697-109580-109940___ZymTri_2023_family_1017	32	0.820513
Africa_SouthernEurope	39	ref_group_5466___ctg_2697-3592855-3604579___ZymTri_2023_family_334	25	0.641026
Africa_SouthernEurope	39	ref_group_8172___ctg_2700-2058349-2058454___ZymTri_2023_family_847	30	0.769231
Africa_SouthernEurope	39	ref_group_2751___ctg_2710-497320-498323___ZymTri_2023_family_141	24	0.615385
Africa_SouthernEurope	39	ref_group_6427___ctg_615-69029-69306___ZymTri_2023_family_525	32	0.820513
Africa_SouthernEurope	39	ref_group_8070___ctg_2707-1167752-1168815___ZymTri_2023_family_805	21	0.538462
Africa_SouthernEurope	39	ref_group_7150___ctg_442-5189-5300___ZymTri_2023_family_626	28	0.717949
Africa_SouthernEurope	39	ref_group_7999___ctg_2699-2615743-2616418___ZymTri_2023_family_767	13	0.333333
Africa_SouthernEurope	39	ref_group_7120___ctg_2710-86336-87010___ZymTri_2023_family_622	25	0.641026
Africa_SouthernEurope	39	ref_group_8223___ctg_2703-461326-462029___ZymTri_2023_family_878	23	0.589744
Africa_SouthernEurope	39	ref_group_2622___ctg_2710-394909-395109___ZymTri_2023_family_1390	19	0.487179
Africa_SouthernEurope	39	ref_group_6529___ctg_2711-167086-167386___ZymTri_2023_family_532	23	0.589744
Africa_SouthernEurope	39	ref_group_7143___ctg_2705-1567199-1567923___ZymTri_2023_family_626	9	0.230769
Africa_SouthernEurope	39	ref_group_7465___ctg_2707-204359-204536___ZymTri_2023_family_682	17	0.435897
Africa_SouthernEurope	39	ref_group_28___ctg_2697-108566-109357___ZymTri_2023_family_1017	37	0.948718
Africa_SouthernEurope	39	ref_group_9059___ctg_2701-95965-102767___ZymTri_2023_family_99	12	0.307692
Africa_SouthernEurope	39	ref_group_4327___ctg_2136-9756-10931___ZymTri_2023_family_221	28	0.717949
Africa_SouthernEurope	39	ref_group_4257___ctg_2696-5227757-5228612___ZymTri_2023_family_199	33	0.846154
Africa_SouthernEurope	39	ref_group_764___ctg_733-13806-15021___ZymTri_2023_family_117	29	0.74359
Africa_SouthernEurope	39	ref_group_2642___ctg_2701-2533975-2534121___ZymTri_2023_family_1397	32	0.820513
Africa_SouthernEurope	39	ref_group_3101___ctg_603-26004-26993___ZymTri_2023_family_146	24	0.615385
Africa_SouthernEurope	39	ref_group_8390___ctg_2700-1618786-1618929___ZymTri_2023_family_919	35	0.897436
Africa_SouthernEurope	39	ref_group_8190___ctg_2697-108306-108477___ZymTri_2023_family_850	39	1
Africa_SouthernEurope	39	ref_group_2500___ctg_2706-1470936-1471451___ZymTri_2023_family_1347	34	0.871795
Africa_SouthernEurope	39	ref_group_5339___ctg_578-6132-6248___ZymTri_2023_family_32	23	0.589744
Africa_SouthernEurope	39	ref_group_5980___ctg_2712-502160-502311___ZymTri_2023_family_45	22	0.564103
Africa_SouthernEurope	39	ref_group_3272___ctg_2700-2026471-2027071___ZymTri_2023_family_147	38	0.974359
Africa_SouthernEurope	39	ref_group_3093___ctg_2703-735895-736314___ZymTri_2023_family_146	11	0.282051
Africa_SouthernEurope	39	ref_group_805___ctg_2698-3219248-3219765___ZymTri_2023_family_1172	37	0.948718
Africa_SouthernEurope	39	ref_group_828___ctg_2703-311883-312971___ZymTri_2023_family_1172	22	0.564103
Africa_SouthernEurope	39	ref_group_5462___ctg_2697-577024-578105___ZymTri_2023_family_334	31	0.794872
Africa_SouthernEurope	39	ref_group_6994___ctg_2706-1590844-1591024___ZymTri_2023_family_611	22	0.564103
Africa_SouthernEurope	39	ref_group_3089___ctg_2703-729104-730208___ZymTri_2023_family_146	24	0.615385
Africa_SouthernEurope	39	ref_group_2770___ctg_2711-396599-396751___ZymTri_2023_family_141	25	0.641026
Africa_SouthernEurope	39	ref_group_2139___ctg_626-14108-14339___ZymTri_2023_family_1310	38	0.974359
Africa_SouthernEurope	39	ref_group_3099___ctg_603-22532-23436___ZymTri_2023_family_146	17	0.435897
Africa_SouthernEurope	39	ref_group_5368___ctg_2706-1591100-1591375___ZymTri_2023_family_325	21	0.538462
Africa_SouthernEurope	39	ref_group_1979___ctg_32-6998-7163___ZymTri_2023_family_1288	29	0.74359
Africa_SouthernEurope	39	ref_group_8218___ctg_547-45306-45730___ZymTri_2023_family_859	29	0.74359
Africa_SouthernEurope	39	ref_group_4451___ctg_126-51549-51743___ZymTri_2023_family_232	24	0.615385
Africa_SouthernEurope	39	ref_group_621___ctg_2696-3102275-3102895___ZymTri_2023_family_1105	18	0.461538
Africa_SouthernEurope	39	ref_group_4098___ctg_2700-1719920-1720597___ZymTri_2023_family_168	8	0.205128
Africa_SouthernEurope	39	ref_group_1949___ctg_2700-2060215-2060962___ZymTri_2023_family_1288	35	0.897436
Africa_SouthernEurope	39	ref_group_1865___ctg_2271-1239-1365___ZymTri_2023_family_1277	32	0.820513
Africa_SouthernEurope	39	ref_group_7244___ctg_2298-31114-32021___ZymTri_2023_family_65	28	0.717949
Africa_SouthernEurope	39	ref_group_3107___ctg_1888-11007-11114___ZymTri_2023_family_1461	20	0.512821
Africa_SouthernEurope	39	ref_group_5272___ctg_269-12988-13132___ZymTri_2023_family_300	31	0.794872
Africa_SouthernEurope	39	ref_group_5966___ctg_2711-167385-167785___ZymTri_2023_family_445	25	0.641026
Africa_SouthernEurope	39	ref_group_8179___ctg_2704-1094757-1094875___ZymTri_2023_family_847	20	0.512821
Africa_SouthernEurope	39	ref_group_4564___ctg_1260-0-646___ZymTri_2023_family_236	25	0.641026
Africa_SouthernEurope	39	ref_group_4504___ctg_2714-336277-350489___ZymTri_2023_family_232	20	0.512821
Africa_SouthernEurope	39	ref_group_2621___ctg_2710-368433-368554___ZymTri_2023_family_1390	29	0.74359
Africa_SouthernEurope	39	ref_group_8129___ctg_2711-373625-374199___ZymTri_2023_family_827	27	0.692308
Africa_SouthernEurope	39	ref_group_6774___ctg_2703-462028-464779___ZymTri_2023_family_592	28	0.717949
Africa_SouthernEurope	39	ref_group_1860___ctg_2707-233043-233586___ZymTri_2023_family_1273	25	0.641026
Africa_SouthernEurope	39	ref_group_5445___ctg_2715-114614-115125___ZymTri_2023_family_330	27	0.692308
Africa_SouthernEurope	39	ref_group_3598___ctg_1773-9886-10015___ZymTri_2023_family_1489	28	0.717949
Africa_SouthernEurope	39	ref_group_5455___ctg_2696-3111414-3112028___ZymTri_2023_family_334	27	0.692308
Africa_SouthernEurope	39	ref_group_3094___ctg_2703-736581-736710___ZymTri_2023_family_146	11	0.282051
Africa_SouthernEurope	39	ref_group_5870___ctg_2715-153942-154481___ZymTri_2023_family_392	26	0.666667
Africa_SouthernEurope	39	ref_group_8082___ctg_2715-286884-287044___ZymTri_2023_family_81	26	0.666667
Africa_SouthernEurope	39	ref_group_2556___ctg_269-13855-14190___ZymTri_2023_family_1354	37	0.948718
Africa_SouthernEurope	39	ref_group_8145___ctg_578-6749-7810___ZymTri_2023_family_827	25	0.641026
Africa_SouthernEurope	39	ref_group_8596___ctg_2711-167822-167950___ZymTri_2023_family_976	28	0.717949
Africa_SouthernEurope	39	ref_group_1652___ctg_2710-368117-368356___ZymTri_2023_family_1259	30	0.769231
Africa_SouthernEurope	39	ref_group_3787___ctg_2707-1294642-1295147___ZymTri_2023_family_1507	30	0.769231
Africa_SouthernEurope	39	ref_group_6155___ctg_2699-300388-301999___ZymTri_2023_family_48	32	0.820513
Africa_SouthernEurope	39	ref_group_5981___ctg_730-9985-10960___ZymTri_2023_family_45	30	0.769231
Africa_SouthernEurope	39	ref_group_7323___ctg_2701-104686-105045___ZymTri_2023_family_652	13	0.333333
Africa_SouthernEurope	39	ref_group_719___ctg_2700-2058135-2058293___ZymTri_2023_family_1157	37	0.948718
Africa_SouthernEurope	39	ref_group_3360___ctg_2711-495807-496479___ZymTri_2023_family_1471	35	0.897436
Africa_SouthernEurope	39	ref_group_4532___ctg_733-32999-33983___ZymTri_2023_family_232	29	0.74359
Africa_SouthernEurope	39	ref_group_3120___ctg_2700-2057949-2058059___ZymTri_2023_family_1461	39	1
Africa_SouthernEurope	39	ref_group_8529___ctg_2701-102766-103449___ZymTri_2023_family_952	14	0.358974
Africa_SouthernEurope	39	ref_group_7449___ctg_2697-2660609-2660772___ZymTri_2023_family_682	34	0.871795
Africa_SouthernEurope	39	ref_group_4714___ctg_2697-3794142-3795261___ZymTri_2023_family_243	34	0.871795
Africa_SouthernEurope	39	ref_group_8278___ctg_2711-252202-252770___ZymTri_2023_family_893	29	0.74359
Africa_SouthernEurope	39	ref_group_4476___ctg_2711-226482-228346___ZymTri_2023_family_232	34	0.871795
Africa_SouthernEurope	39	ref_group_6437___ctg_2711-396450-396598___ZymTri_2023_family_529	28	0.717949
Africa_SouthernEurope	39	ref_group_3595___ctg_578-5690-5928___ZymTri_2023_family_1487	31	0.794872
Africa_SouthernEurope	39	ref_group_3736___ctg_2697-3605547-3605672___ZymTri_2023_family_1507	26	0.666667
Africa_SouthernEurope	39	ref_group_5321___ctg_2701-2201987-2202108___ZymTri_2023_family_316	29	0.74359
Africa_SouthernEurope	39	ref_group_8130___ctg_2711-498489-498715___ZymTri_2023_family_827	28	0.717949
Africa_SouthernEurope	39	ref_group_3714___ctg_1942-6551-6710___ZymTri_2023_family_1507	26	0.666667
Africa_SouthernEurope	39	ref_group_6033___ctg_2703-344574-345227___ZymTri_2023_family_469	28	0.717949
Africa_SouthernEurope	39	ref_group_2457___ctg_2697-551073-551598___ZymTri_2023_family_1347	36	0.923077
Africa_SouthernEurope	39	ref_group_2487___ctg_2702-61095-61313___ZymTri_2023_family_1347	28	0.717949
Africa_SouthernEurope	39	ref_group_2488___ctg_2702-398723-398912___ZymTri_2023_family_1347	27	0.692308
Africa_SouthernEurope	39	ref_group_1958___ctg_2701-2532842-2533174___ZymTri_2023_family_1288	34	0.871795
Africa_SouthernEurope	39	ref_group_5965___ctg_2711-164944-166734___ZymTri_2023_family_445	28	0.717949
Africa_SouthernEurope	39	ref_group_2624___ctg_732-4401-4539___ZymTri_2023_family_1390	25	0.641026
Africa_SouthernEurope	39	ref_group_3735___ctg_2697-3604950-3605196___ZymTri_2023_family_1507	26	0.666667
Africa_SouthernEurope	39	ref_group_3102___ctg_603-26912-27634___ZymTri_2023_family_146	27	0.692308
Africa_SouthernEurope	39	ref_group_2052___ctg_2699-299330-299895___ZymTri_2023_family_13	35	0.897436
Africa_SouthernEurope	39	ref_group_5337___ctg_2716-60317-61966___ZymTri_2023_family_32	30	0.769231
Africa_SouthernEurope	39	ref_group_3276___ctg_2702-427289-427750___ZymTri_2023_family_147	22	0.564103
Africa_SouthernEurope	39	ref_group_6311___ctg_2703-151510-151620___ZymTri_2023_family_494	33	0.846154
Africa_SouthernEurope	39	ref_group_8838___ctg_392-22458-22667___ZymTri_2023_family_985	37	0.948718
Africa_SouthernEurope	39	ref_group_2391___ctg_72-3361-4087___ZymTri_2023_family_1335	19	0.487179
Africa_SouthernEurope	39	ref_group_2638___ctg_1912-1484-1860___ZymTri_2023_family_1397	23	0.589744
Africa_SouthernEurope	39	ref_group_7272___ctg_2710-204802-205543___ZymTri_2023_family_65	29	0.74359
Africa_SouthernEurope	39	ref_group_2776___ctg_2711-569741-569905___ZymTri_2023_family_141	12	0.307692
Africa_SouthernEurope	39	ref_group_4457___ctg_2237-29441-30407___ZymTri_2023_family_232	29	0.74359
Africa_SouthernEurope	39	ref_group_8789___ctg_2716-53324-54285___ZymTri_2023_family_981	30	0.769231
Africa_SouthernEurope	39	ref_group_7090___ctg_2705-465327-465864___ZymTri_2023_family_617	34	0.871795
Africa_SouthernEurope	39	ref_group_5974___ctg_2711-314652-315161___ZymTri_2023_family_45	31	0.794872
Africa_SouthernEurope	39	ref_group_2138___ctg_609-10805-11042___ZymTri_2023_family_1310	25	0.641026
Africa_SouthernEurope	39	ref_group_5528___ctg_126-32053-32227___ZymTri_2023_family_346	29	0.74359
Africa_SouthernEurope	39	ref_group_2572___ctg_2699-111776-114211___ZymTri_2023_family_1360	21	0.538462
Africa_SouthernEurope	39	ref_group_9046___ctg_2698-833151-833937___ZymTri_2023_family_99	24	0.615385
Africa_SouthernEurope	39	ref_group_8026___ctg_2707-241630-242214___ZymTri_2023_family_767	11	0.282051
Africa_SouthernEurope	39	ref_group_3363___ctg_2711-500904-501027___ZymTri_2023_family_1471	31	0.794872
Africa_SouthernEurope	39	ref_group_3713___ctg_1935-14944-15070___ZymTri_2023_family_1507	33	0.846154
Africa_SouthernEurope	39	ref_group_2631___ctg_2699-309202-309984___ZymTri_2023_family_1396	33	0.846154
Africa_SouthernEurope	39	ref_group_8163___ctg_2697-2660440-2660593___ZymTri_2023_family_847	35	0.897436
Africa_SouthernEurope	39	ref_group_8168___ctg_2698-524147-524624___ZymTri_2023_family_847	10	0.25641
Africa_SouthernEurope	39	ref_group_821___ctg_2701-1697527-1698657___ZymTri_2023_family_1172	25	0.641026
Africa_SouthernEurope	39	ref_group_8030___ctg_2710-85781-86008___ZymTri_2023_family_767	30	0.769231
Africa_SouthernEurope	39	ref_group_8272___ctg_2715-164523-171287___ZymTri_2023_family_891	30	0.769231
Africa_SouthernEurope	39	ref_group_4595___ctg_2710-214781-215313___ZymTri_2023_family_236	30	0.769231
Africa_SouthernEurope	39	ref_group_3948___ctg_2699-2340160-2341249___ZymTri_2023_family_1541	26	0.666667
Africa_SouthernEurope	39	ref_group_931___ctg_2709-174695-175099___ZymTri_2023_family_1181	26	0.666667
Africa_SouthernEurope	39	ref_group_8524___ctg_798-13308-13488___ZymTri_2023_family_950	23	0.589744
Africa_SouthernEurope	39	ref_group_2774___ctg_2711-474817-475222___ZymTri_2023_family_141	32	0.820513
Africa_SouthernEurope	39	ref_group_842___ctg_604-15527-16206___ZymTri_2023_family_1172	38	0.974359
Africa_SouthernEurope	39	ref_group_3095___ctg_2703-737200-737343___ZymTri_2023_family_146	16	0.410256
Africa_SouthernEurope	39	ref_group_7811___ctg_2696-2768915-2770647___ZymTri_2023_family_738	6	0.153846
Africa_SouthernEurope	39	ref_group_3737___ctg_2697-3621027-3631804___ZymTri_2023_family_1507	28	0.717949
Africa_SouthernEurope	39	ref_group_6415___ctg_2711-280547-280781___ZymTri_2023_family_525	28	0.717949
Africa_SouthernEurope	39	ref_group_2982___ctg_2704-235389-235755___ZymTri_2023_family_1440	29	0.74359
Africa_SouthernEurope	39	ref_group_626___ctg_2697-642701-643306___ZymTri_2023_family_1105	25	0.641026
Africa_SouthernEurope	39	ref_group_8528___ctg_2701-95634-95839___ZymTri_2023_family_952	18	0.461538
Africa_SouthernEurope	39	ref_group_658___ctg_2705-1029995-1030861___ZymTri_2023_family_1105	37	0.948718
Africa_SouthernEurope	39	ref_group_1982___ctg_798-13703-13870___ZymTri_2023_family_1288	27	0.692308
Africa_SouthernEurope	39	ref_group_5425___ctg_2710-221813-222687___ZymTri_2023_family_330	29	0.74359
Africa_SouthernEurope	39	ref_group_3082___ctg_2714-155277-156013___ZymTri_2023_family_1457	30	0.769231
Africa_SouthernEurope	39	ref_group_5432___ctg_2711-300430-301066___ZymTri_2023_family_330	30	0.769231
Africa_SouthernEurope	39	ref_group_7843___ctg_2708-988931-989474___ZymTri_2023_family_752	28	0.717949
Africa_SouthernEurope	39	ref_group_5954___ctg_2710-217882-218944___ZymTri_2023_family_444	31	0.794872
Africa_SouthernEurope	39	ref_group_8383___ctg_2698-290748-290899___ZymTri_2023_family_919	28	0.717949
Africa_SouthernEurope	39	ref_group_689___ctg_2697-2660771-2661040___ZymTri_2023_family_1155	38	0.974359
Africa_SouthernEurope	39	ref_group_5924___ctg_2710-282144-282992___ZymTri_2023_family_41	31	0.794872
Africa_SouthernEurope	39	ref_group_4506___ctg_2714-382872-383490___ZymTri_2023_family_232	28	0.717949
Africa_SouthernEurope	39	ref_group_7893___ctg_1782-14264-14853___ZymTri_2023_family_76	27	0.692308
Africa_SouthernEurope	39	ref_group_3750___ctg_2699-339311-339431___ZymTri_2023_family_1507	29	0.74359
Africa_SouthernEurope	39	ref_group_7144___ctg_2706-1266283-1266700___ZymTri_2023_family_626	39	1
Africa_SouthernEurope	39	ref_group_3748___ctg_2698-2840566-2841210___ZymTri_2023_family_1507	39	1
Africa_SouthernEurope	39	ref_group_1643___ctg_2699-2367650-2368330___ZymTri_2023_family_1254	26	0.666667
Africa_SouthernEurope	39	ref_group_8178___ctg_2703-2049791-2050629___ZymTri_2023_family_847	27	0.692308
Africa_SouthernEurope	39	ref_group_4510___ctg_2715-107065-107881___ZymTri_2023_family_232	24	0.615385
Africa_SouthernEurope	39	ref_group_650___ctg_2702-689027-689675___ZymTri_2023_family_1105	27	0.692308
Africa_SouthernEurope	39	ref_group_7430___ctg_2714-465030-465596___ZymTri_2023_family_672	29	0.74359
Africa_SouthernEurope	39	ref_group_8409___ctg_2709-175098-175249___ZymTri_2023_family_925	29	0.74359
Africa_SouthernEurope	39	ref_group_3295___ctg_2715-405747-406771___ZymTri_2023_family_147	27	0.692308
Africa_SouthernEurope	39	ref_group_2710___ctg_2716-119346-120272___ZymTri_2023_family_1400	31	0.794872
Africa_SouthernEurope	39	ref_group_3605___ctg_2709-124970-125083___ZymTri_2023_family_1489	25	0.641026
Africa_SouthernEurope	39	ref_group_6395___ctg_1732-12998-13272___ZymTri_2023_family_525	31	0.794872
Africa_SouthernEurope	39	ref_group_8275___ctg_1732-13289-13410___ZymTri_2023_family_893	30	0.769231
Africa_SouthernEurope	39	ref_group_7489___ctg_2698-563590-563726___ZymTri_2023_family_684	26	0.666667
Africa_SouthernEurope	39	ref_group_1625___ctg_2709-112497-113327___ZymTri_2023_family_1246	27	0.692308
Africa_SouthernEurope	39	ref_group_5959___ctg_2712-501368-501539___ZymTri_2023_family_444	34	0.871795
Africa_SouthernEurope	39	ref_group_2483___ctg_2701-1479585-1480135___ZymTri_2023_family_1347	25	0.641026
Africa_SouthernEurope	39	ref_group_5958___ctg_2711-548882-549041___ZymTri_2023_family_444	19	0.487179
Africa_SouthernEurope	39	ref_group_9___ctg_2701-2540076-2540227___ZymTri_2023_family_10	38	0.974359
Africa_SouthernEurope	39	ref_group_7273___ctg_2710-426201-426852___ZymTri_2023_family_65	35	0.897436
Africa_SouthernEurope	39	ref_group_683___ctg_2716-83591-84569___ZymTri_2023_family_1150	33	0.846154
Africa_SouthernEurope	39	ref_group_6540___ctg_2716-87145-87888___ZymTri_2023_family_532	33	0.846154
Africa_SouthernEurope	39	ref_group_729___ctg_2696-5711344-5712081___ZymTri_2023_family_116	37	0.948718
Africa_SouthernEurope	39	ref_group_6339___ctg_2702-2608639-2608786___ZymTri_2023_family_495	20	0.512821
Africa_SouthernEurope	39	ref_group_2561___ctg_2698-1939649-1941237___ZymTri_2023_family_1354	23	0.589744
Africa_SouthernEurope	39	ref_group_1999___ctg_2698-1055161-1055290___ZymTri_2023_family_1290	27	0.692308
Africa_SouthernEurope	39	ref_group_5433___ctg_2711-301052-301637___ZymTri_2023_family_330	21	0.538462
Africa_SouthernEurope	39	ref_group_2673___ctg_2700-2432289-2432880___ZymTri_2023_family_140	24	0.615385
Africa_SouthernEurope	39	ref_group_7459___ctg_2704-43039-43173___ZymTri_2023_family_682	35	0.897436
Africa_SouthernEurope	39	ref_group_8131___ctg_2711-526314-527109___ZymTri_2023_family_827	34	0.871795
Africa_SouthernEurope	39	ref_group_2094___ctg_497-15526-15672___ZymTri_2023_family_1309	34	0.871795
Africa_SouthernEurope	39	ref_group_7___ctg_2700-1619346-1619550___ZymTri_2023_family_10	39	1
Africa_SouthernEurope	39	ref_group_2833___ctg_2712-300006-300113___ZymTri_2023_family_142	33	0.846154
Africa_SouthernEurope	39	ref_group_2758___ctg_2711-240744-241548___ZymTri_2023_family_141	34	0.871795
Africa_SouthernEurope	39	ref_group_4472___ctg_2710-158581-159411___ZymTri_2023_family_232	27	0.692308
Africa_SouthernEurope	39	ref_group_8135___ctg_2712-504656-505298___ZymTri_2023_family_827	32	0.820513
Africa_SouthernEurope	39	ref_group_6409___ctg_2710-464321-464950___ZymTri_2023_family_525	33	0.846154
Africa_SouthernEurope	39	ref_group_4065___ctg_2709-65653-66579___ZymTri_2023_family_165	29	0.74359
Africa_SouthernEurope	39	ref_group_5435___ctg_2711-553520-554321___ZymTri_2023_family_330	20	0.512821
Africa_SouthernEurope	39	ref_group_4514___ctg_2715-240526-240999___ZymTri_2023_family_232	27	0.692308
Africa_SouthernEurope	39	ref_group_2072___ctg_2697-2115948-2116099___ZymTri_2023_family_1303	32	0.820513
Africa_SouthernEurope	39	ref_group_5191___ctg_2711-293857-294496___ZymTri_2023_family_291	24	0.615385
Africa_SouthernEurope	39	ref_group_5928___ctg_2714-327760-327908___ZymTri_2023_family_41	36	0.923077
Africa_SouthernEurope	39	ref_group_8567___ctg_2701-2532632-2532833___ZymTri_2023_family_975	39	1
Africa_SouthernEurope	39	ref_group_8610___ctg_2711-319242-319363___ZymTri_2023_family_977	29	0.74359
Africa_SouthernEurope	39	ref_group_8599___ctg_2715-261882-262686___ZymTri_2023_family_976	26	0.666667
Africa_SouthernEurope	39	ref_group_817___ctg_2700-2130722-2131455___ZymTri_2023_family_1172	29	0.74359
Africa_SouthernEurope	39	ref_group_6065___ctg_2706-339294-339405___ZymTri_2023_family_471	23	0.589744
Africa_SouthernEurope	39	ref_group_6413___ctg_2711-64389-64857___ZymTri_2023_family_525	32	0.820513
Africa_SouthernEurope	39	ref_group_2933___ctg_2712-89128-89462___ZymTri_2023_family_1437	25	0.641026
Africa_SouthernEurope	39	ref_group_4498___ctg_2714-134033-135399___ZymTri_2023_family_232	35	0.897436
Africa_SouthernEurope	39	ref_group_7422___ctg_2712-527821-528392___ZymTri_2023_family_672	27	0.692308
Africa_SouthernEurope	39	ref_group_1974___ctg_2707-78406-78509___ZymTri_2023_family_1288	32	0.820513
Africa_SouthernEurope	39	ref_group_5155___ctg_2712-90801-91916___ZymTri_2023_family_289	26	0.666667
Africa_SouthernEurope	39	ref_group_6306___ctg_2698-2821072-2822387___ZymTri_2023_family_494	15	0.384615
Africa_SouthernEurope	39	ref_group_8280___ctg_2712-514662-517310___ZymTri_2023_family_893	29	0.74359
Africa_SouthernEurope	39	ref_group_1963___ctg_2702-1128890-1129564___ZymTri_2023_family_1288	14	0.358974
Africa_SouthernEurope	39	ref_group_6547___ctg_736-39031-39567___ZymTri_2023_family_532	23	0.589744
Africa_SouthernEurope	39	ref_group_5584___ctg_2712-472888-473464___ZymTri_2023_family_346	32	0.820513
Africa_SouthernEurope	39	ref_group_8136___ctg_2712-536208-536951___ZymTri_2023_family_827	28	0.717949
Africa_SouthernEurope	39	ref_group_6532___ctg_2711-282711-283214___ZymTri_2023_family_532	28	0.717949
Africa_SouthernEurope	39	ref_group_8134___ctg_2712-502013-502670___ZymTri_2023_family_827	32	0.820513
Africa_SouthernEurope	39	ref_group_6536___ctg_2714-466178-466587___ZymTri_2023_family_532	31	0.794872
Africa_SouthernEurope	39	ref_group_5949___ctg_2704-1531454-1532262___ZymTri_2023_family_435	34	0.871795
Africa_SouthernEurope	39	ref_group_7322___ctg_2700-2139791-2140035___ZymTri_2023_family_652	33	0.846154
Africa_SouthernEurope	39	ref_group_8268___ctg_2710-129072-129612___ZymTri_2023_family_891	31	0.794872
Africa_SouthernEurope	39	ref_group_3957___ctg_2708-322304-323114___ZymTri_2023_family_1541	22	0.564103
Africa_SouthernEurope	39	ref_group_6533___ctg_2712-303399-303576___ZymTri_2023_family_532	30	0.769231
Africa_SouthernEurope	39	ref_group_4485___ctg_2712-240672-241014___ZymTri_2023_family_232	31	0.794872
Africa_SouthernEurope	39	ref_group_4438___ctg_2714-448659-448843___ZymTri_2023_family_228	30	0.769231
Africa_SouthernEurope	39	ref_group_7416___ctg_2709-151806-152611___ZymTri_2023_family_672	31	0.794872
Africa_SouthernEurope	39	ref_group_6438___ctg_2711-396767-397007___ZymTri_2023_family_529	36	0.923077
Africa_SouthernEurope	39	ref_group_8365___ctg_2715-93793-94136___ZymTri_2023_family_898	34	0.871795
Africa_SouthernEurope	39	ref_group_2759___ctg_2711-241718-241869___ZymTri_2023_family_141	32	0.820513
Africa_SouthernEurope	39	ref_group_1004___ctg_2710-78416-79294___ZymTri_2023_family_1197	33	0.846154
Africa_SouthernEurope	39	ref_group_5431___ctg_2711-265500-266329___ZymTri_2023_family_330	30	0.769231
Africa_SouthernEurope	39	ref_group_2775___ctg_2711-548453-548680___ZymTri_2023_family_141	15	0.384615
Africa_SouthernEurope	39	ref_group_7290___ctg_2715-112195-112352___ZymTri_2023_family_65	25	0.641026
Africa_SouthernEurope	39	ref_group_2024___ctg_2702-1891424-1891764___ZymTri_2023_family_1295	26	0.666667
Africa_SouthernEurope	39	ref_group_3798___ctg_2701-238196-239306___ZymTri_2023_family_1508	28	0.717949
Africa_SouthernEurope	39	ref_group_3364___ctg_2711-548685-548883___ZymTri_2023_family_1471	28	0.717949
Africa_SouthernEurope	39	ref_group_6777___ctg_2703-664929-667334___ZymTri_2023_family_60	31	0.794872
Africa_SouthernEurope	39	ref_group_3092___ctg_2703-734931-735291___ZymTri_2023_family_146	32	0.820513
Africa_SouthernEurope	39	ref_group_1648___ctg_2704-1532494-1533040___ZymTri_2023_family_1259	35	0.897436
Africa_SouthernEurope	39	ref_group_8142___ctg_2715-446375-447034___ZymTri_2023_family_827	29	0.74359
Africa_SouthernEurope	39	ref_group_5982___ctg_734-7449-8487___ZymTri_2023_family_45	32	0.820513
Africa_SouthernEurope	39	ref_group_2446___ctg_2696-2257253-2257835___ZymTri_2023_family_1347	36	0.923077
Africa_SouthernEurope	39	ref_group_4593___ctg_2709-174237-174696___ZymTri_2023_family_236	32	0.820513
Africa_SouthernEurope	39	ref_group_682___ctg_2711-539215-541638___ZymTri_2023_family_1150	29	0.74359
Africa_SouthernEurope	39	ref_group_4490___ctg_2712-460470-461218___ZymTri_2023_family_232	33	0.846154
Africa_SouthernEurope	39	ref_group_3573___ctg_2709-190717-192929___ZymTri_2023_family_1483	32	0.820513
Africa_SouthernEurope	39	ref_group_2134___ctg_2706-1590385-1590662___ZymTri_2023_family_1310	32	0.820513
Africa_SouthernEurope	39	ref_group_4488___ctg_2712-451818-452425___ZymTri_2023_family_232	34	0.871795
Africa_SouthernEurope	39	ref_group_5602___ctg_2712-496500-497156___ZymTri_2023_family_35	33	0.846154
Africa_SouthernEurope	39	ref_group_1904___ctg_2704-1533093-1533577___ZymTri_2023_family_1277	35	0.897436
Africa_SouthernEurope	39	ref_group_8376___ctg_2712-517656-519470___ZymTri_2023_family_912	29	0.74359
Africa_SouthernEurope	39	ref_group_7164___ctg_2698-535109-535215___ZymTri_2023_family_630	32	0.820513
Africa_SouthernEurope	39	ref_group_4594___ctg_2709-252931-253582___ZymTri_2023_family_236	31	0.794872
Africa_SouthernEurope	39	ref_group_4598___ctg_2714-448404-448660___ZymTri_2023_family_236	25	0.641026
Africa_SouthernEurope	39	ref_group_6528___ctg_2710-366222-367041___ZymTri_2023_family_532	35	0.897436
Africa_SouthernEurope	39	ref_group_1603___ctg_2697-3419181-3419814___ZymTri_2023_family_1237	37	0.948718
Africa_SouthernEurope	39	ref_group_6523___ctg_2709-148970-149151___ZymTri_2023_family_532	31	0.794872
Africa_SouthernEurope	39	ref_group_3687___ctg_2711-243551-243964___ZymTri_2023_family_1495	32	0.820513
Africa_SouthernEurope	39	ref_group_3620___ctg_2711-557652-558371___ZymTri_2023_family_1489	25	0.641026
Africa_SouthernEurope	39	ref_group_6167___ctg_2705-1663334-1663600___ZymTri_2023_family_48	27	0.692308
Africa_SouthernEurope	39	ref_group_8139___ctg_2715-128306-128936___ZymTri_2023_family_827	28	0.717949
Africa_SouthernEurope	39	ref_group_3080___ctg_2712-412391-414912___ZymTri_2023_family_1457	32	0.820513
Africa_SouthernEurope	39	ref_group_6058___ctg_2698-995535-996011___ZymTri_2023_family_471	37	0.948718
Africa_SouthernEurope	39	ref_group_5502___ctg_2704-116927-117097___ZymTri_2023_family_343	32	0.820513
Africa_SouthernEurope	39	ref_group_5932___ctg_2714-475790-476521___ZymTri_2023_family_41	30	0.769231
Africa_SouthernEurope	39	ref_group_5583___ctg_2710-352960-353628___ZymTri_2023_family_346	32	0.820513
Africa_SouthernEurope	39	ref_group_6444___ctg_2698-1055927-1056235___ZymTri_2023_family_530	34	0.871795
Africa_SouthernEurope	39	ref_group_3694___ctg_2714-465557-466180___ZymTri_2023_family_1495	33	0.846154
Africa_SouthernEurope	39	ref_group_5568___ctg_2700-2214957-2217074___ZymTri_2023_family_346	33	0.846154
Africa_SouthernEurope	39	ref_group_5925___ctg_2710-453009-453947___ZymTri_2023_family_41	32	0.820513
Africa_SouthernEurope	39	ref_group_8031___ctg_2711-253667-254321___ZymTri_2023_family_767	23	0.589744
Africa_SouthernEurope	39	ref_group_6623___ctg_2701-992624-993038___ZymTri_2023_family_581	21	0.538462
Africa_SouthernEurope	39	ref_group_6378___ctg_2709-662139-662831___ZymTri_2023_family_521	32	0.820513
Africa_SouthernEurope	39	ref_group_6411___ctg_2710-466404-466559___ZymTri_2023_family_525	34	0.871795
Africa_SouthernEurope	39	ref_group_8333___ctg_2698-1990102-1992445___ZymTri_2023_family_896	36	0.923077
Africa_SouthernEurope	39	ref_group_4501___ctg_2714-266216-267074___ZymTri_2023_family_232	34	0.871795
Africa_SouthernEurope	39	ref_group_5684___ctg_2711-394338-394970___ZymTri_2023_family_363	35	0.897436
Africa_SouthernEurope	39	ref_group_1607___ctg_2705-445432-445897___ZymTri_2023_family_1237	37	0.948718
Africa_SouthernEurope	39	ref_group_6272___ctg_2709-629290-629927___ZymTri_2023_family_488	32	0.820513
Africa_SouthernEurope	39	ref_group_3692___ctg_2711-278225-279216___ZymTri_2023_family_1495	35	0.897436
Africa_SouthernEurope	39	ref_group_3592___ctg_2711-558880-559503___ZymTri_2023_family_1487	31	0.794872
Africa_SouthernEurope	39	ref_group_5336___ctg_2714-311546-312173___ZymTri_2023_family_32	37	0.948718
Africa_SouthernEurope	39	ref_group_3604___ctg_2709-124196-124702___ZymTri_2023_family_1489	31	0.794872
Africa_SouthernEurope	39	ref_group_5960___ctg_2712-539016-541595___ZymTri_2023_family_444	33	0.846154
Africa_SouthernEurope	39	ref_group_6546___ctg_546-19062-20797___ZymTri_2023_family_532	33	0.846154
Africa_SouthernEurope	39	ref_group_823___ctg_2702-618118-618839___ZymTri_2023_family_1172	31	0.794872
Africa_SouthernEurope	39	ref_group_2895___ctg_2697-3676463-3677050___ZymTri_2023_family_1435	36	0.923077
Africa_SouthernEurope	39	ref_group_6439___ctg_2711-482474-485064___ZymTri_2023_family_529	29	0.74359
Africa_SouthernEurope	39	ref_group_4483___ctg_2712-189608-190138___ZymTri_2023_family_232	33	0.846154
Africa_SouthernEurope	39	ref_group_6303___ctg_2698-2809195-2809729___ZymTri_2023_family_494	15	0.384615
Africa_SouthernEurope	39	ref_group_6434___ctg_2710-446157-446987___ZymTri_2023_family_529	30	0.769231
Africa_SouthernEurope	39	ref_group_2077___ctg_2707-626701-627270___ZymTri_2023_family_1303	39	1
Africa_SouthernEurope	39	ref_group_8119___ctg_2710-450910-451545___ZymTri_2023_family_827	35	0.897436
Africa_SouthernEurope	39	ref_group_5967___ctg_2712-529288-529814___ZymTri_2023_family_445	30	0.769231
Africa_SouthernEurope	39	ref_group_8003___ctg_2701-89703-90224___ZymTri_2023_family_767	17	0.435897
Africa_SouthernEurope	39	ref_group_2078___ctg_2709-154736-155425___ZymTri_2023_family_1303	32	0.820513
Africa_SouthernEurope	39	ref_group_6534___ctg_2712-374907-375532___ZymTri_2023_family_532	32	0.820513
Africa_SouthernEurope	39	ref_group_7423___ctg_2712-528494-529311___ZymTri_2023_family_672	32	0.820513
Africa_SouthernEurope	39	ref_group_7156___ctg_2710-459176-459678___ZymTri_2023_family_63	34	0.871795
Africa_SouthernEurope	39	ref_group_5437___ctg_2712-533588-534328___ZymTri_2023_family_330	33	0.846154
Africa_SouthernEurope	39	ref_group_7271___ctg_2709-628675-629149___ZymTri_2023_family_65	31	0.794872
Africa_SouthernEurope	39	ref_group_4499___ctg_2714-163243-165294___ZymTri_2023_family_232	38	0.974359
Africa_SouthernEurope	39	ref_group_6410___ctg_2710-464972-465156___ZymTri_2023_family_525	35	0.897436
Africa_SouthernEurope	39	ref_group_8181___ctg_2705-1462620-1463088___ZymTri_2023_family_847	37	0.948718
Africa_SouthernEurope	39	ref_group_7269___ctg_2709-627218-627349___ZymTri_2023_family_65	32	0.820513
Africa_SouthernEurope	39	ref_group_4470___ctg_2709-663756-664354___ZymTri_2023_family_232	32	0.820513
Africa_SouthernEurope	39	ref_group_5428___ctg_2711-168099-168500___ZymTri_2023_family_330	32	0.820513
Africa_SouthernEurope	39	ref_group_5507___ctg_2712-102189-103239___ZymTri_2023_family_343	32	0.820513
Africa_SouthernEurope	39	ref_group_2474___ctg_2699-2611608-2612160___ZymTri_2023_family_1347	28	0.717949
Africa_SouthernEurope	39	ref_group_834___ctg_2704-1507806-1508534___ZymTri_2023_family_1172	19	0.487179
Africa_SouthernEurope	39	ref_group_5916___ctg_2709-148135-148971___ZymTri_2023_family_407	31	0.794872
Africa_SouthernEurope	39	ref_group_6036___ctg_2710-512047-513011___ZymTri_2023_family_469	34	0.871795
Africa_SouthernEurope	39	ref_group_6407___ctg_2709-210188-211015___ZymTri_2023_family_525	32	0.820513
Africa_SouthernEurope	39	ref_group_3953___ctg_2703-2111621-2112274___ZymTri_2023_family_1541	21	0.538462
Africa_SouthernEurope	39	ref_group_4469___ctg_2709-167706-168574___ZymTri_2023_family_232	33	0.846154
Africa_SouthernEurope	39	ref_group_3366___ctg_2714-183309-183412___ZymTri_2023_family_1471	36	0.923077
Africa_SouthernEurope	39	ref_group_4502___ctg_2714-305558-306203___ZymTri_2023_family_232	36	0.923077
Africa_SouthernEurope	39	ref_group_1654___ctg_2711-396281-396451___ZymTri_2023_family_1259	35	0.897436
Africa_SouthernEurope	39	ref_group_8213___ctg_2706-1359580-1360092___ZymTri_2023_family_859	13	0.333333
Africa_SouthernEurope	39	ref_group_1651___ctg_2709-104204-106644___ZymTri_2023_family_1259	32	0.820513
Africa_SouthernEurope	39	ref_group_6524___ctg_2709-149403-149611___ZymTri_2023_family_532	32	0.820513
Africa_SouthernEurope	39	ref_group_7348___ctg_2710-466080-466186___ZymTri_2023_family_662	33	0.846154
Africa_SouthernEurope	39	ref_group_3898___ctg_2710-372792-373514___ZymTri_2023_family_152	35	0.897436
Africa_SouthernEurope	39	ref_group_3956___ctg_2708-75690-92821___ZymTri_2023_family_1541	33	0.846154
Africa_SouthernEurope	39	ref_group_4481___ctg_2712-168048-168882___ZymTri_2023_family_232	31	0.794872
Africa_SouthernEurope	39	ref_group_2779___ctg_2712-275858-276621___ZymTri_2023_family_141	33	0.846154
Africa_SouthernEurope	39	ref_group_5508___ctg_2712-404008-404859___ZymTri_2023_family_343	32	0.820513
Africa_SouthernEurope	39	ref_group_3611___ctg_2711-164089-164640___ZymTri_2023_family_1489	34	0.871795
Africa_SouthernEurope	39	ref_group_4489___ctg_2712-458634-459515___ZymTri_2023_family_232	34	0.871795
Africa_SouthernEurope	39	ref_group_646___ctg_2701-1906928-1907625___ZymTri_2023_family_1105	37	0.948718
Africa_SouthernEurope	39	ref_group_7270___ctg_2709-627593-628473___ZymTri_2023_family_65	32	0.820513
Africa_SouthernEurope	39	ref_group_6537___ctg_2714-474198-474917___ZymTri_2023_family_532	31	0.794872
Africa_SouthernEurope	39	ref_group_7417___ctg_2709-658595-659763___ZymTri_2023_family_672	32	0.820513
Africa_SouthernEurope	39	ref_group_4487___ctg_2712-424306-426106___ZymTri_2023_family_232	33	0.846154
Africa_SouthernEurope	39	ref_group_5443___ctg_2714-462596-463199___ZymTri_2023_family_330	35	0.897436
Africa_SouthernEurope	39	ref_group_8598___ctg_2712-380438-380615___ZymTri_2023_family_976	33	0.846154
Africa_SouthernEurope	39	ref_group_8244___ctg_2698-845624-845851___ZymTri_2023_family_884	25	0.641026
Africa_SouthernEurope	39	ref_group_2766___ctg_2711-292262-293078___ZymTri_2023_family_141	28	0.717949
Africa_SouthernEurope	39	ref_group_4477___ctg_2711-366761-366936___ZymTri_2023_family_232	30	0.769231
Africa_SouthernEurope	39	ref_group_5926___ctg_2712-96982-97653___ZymTri_2023_family_41	31	0.794872
Africa_SouthernEurope	39	ref_group_2470___ctg_2699-1147310-1147874___ZymTri_2023_family_1347	38	0.974359
Africa_SouthernEurope	39	ref_group_1615___ctg_2715-94110-94482___ZymTri_2023_family_1245	31	0.794872
Africa_SouthernEurope	39	ref_group_4120___ctg_2712-166505-167267___ZymTri_2023_family_171	31	0.794872
Africa_SouthernEurope	39	ref_group_1804___ctg_2705-880320-880605___ZymTri_2023_family_1272	35	0.897436
Africa_SouthernEurope	39	ref_group_1863___ctg_2711-348584-349396___ZymTri_2023_family_1273	36	0.923077
Africa_SouthernEurope	39	ref_group_7419___ctg_2712-168973-169917___ZymTri_2023_family_672	32	0.820513
Africa_SouthernEurope	39	ref_group_3372___ctg_2699-2217441-2217841___ZymTri_2023_family_1472	28	0.717949
Africa_SouthernEurope	39	ref_group_3607___ctg_2710-455008-455189___ZymTri_2023_family_1489	35	0.897436
Africa_SouthernEurope	39	ref_group_2707___ctg_2710-463467-463853___ZymTri_2023_family_1400	34	0.871795
Africa_SouthernEurope	39	ref_group_8120___ctg_2710-466195-466399___ZymTri_2023_family_827	34	0.871795
Africa_SouthernEurope	39	ref_group_5444___ctg_2714-474810-475347___ZymTri_2023_family_330	34	0.871795
Africa_SouthernEurope	39	ref_group_3738___ctg_2697-3789799-3790845___ZymTri_2023_family_1507	37	0.948718
Africa_SouthernEurope	39	ref_group_8600___ctg_2715-413597-416019___ZymTri_2023_family_976	29	0.74359
Africa_SouthernEurope	39	ref_group_3686___ctg_2711-113164-113717___ZymTri_2023_family_1495	36	0.923077
Africa_SouthernEurope	39	ref_group_6027___ctg_2710-437325-443415___ZymTri_2023_family_466	34	0.871795
Africa_SouthernEurope	39	ref_group_8249___ctg_2702-2596905-2597417___ZymTri_2023_family_884	37	0.948718
Africa_SouthernEurope	39	ref_group_1656___ctg_2712-360548-360698___ZymTri_2023_family_1259	32	0.820513
Africa_SouthernEurope	39	ref_group_3606___ctg_2710-454511-454659___ZymTri_2023_family_1489	34	0.871795
Africa_SouthernEurope	39	ref_group_4473___ctg_2710-258829-259171___ZymTri_2023_family_232	33	0.846154
Africa_SouthernEurope	39	ref_group_4482___ctg_2712-183733-184451___ZymTri_2023_family_232	33	0.846154
Africa_SouthernEurope	39	ref_group_8613___ctg_2712-241836-242923___ZymTri_2023_family_977	33	0.846154
Africa_SouthernEurope	39	ref_group_72___ctg_2715-350413-351198___ZymTri_2023_family_1031	34	0.871795
Africa_SouthernEurope	39	ref_group_735___ctg_2712-287987-288490___ZymTri_2023_family_116	33	0.846154
Africa_SouthernEurope	39	ref_group_8618___ctg_2715-262060-262234___ZymTri_2023_family_977	33	0.846154
Africa_SouthernEurope	39	ref_group_5917___ctg_2712-301107-303684___ZymTri_2023_family_407	32	0.820513
Africa_SouthernEurope	39	ref_group_1968___ctg_2703-2112028-2112167___ZymTri_2023_family_1288	33	0.846154
Africa_SouthernEurope	39	ref_group_7420___ctg_2712-299542-300221___ZymTri_2023_family_672	31	0.794872
Africa_SouthernEurope	39	ref_group_1644___ctg_2699-2368700-2370781___ZymTri_2023_family_1254	37	0.948718
Africa_SouthernEurope	39	ref_group_995___ctg_2699-2692630-2693290___ZymTri_2023_family_1193	21	0.538462
Africa_SouthernEurope	39	ref_group_8199___ctg_2715-153735-153891___ZymTri_2023_family_851	32	0.820513
Africa_SouthernEurope	39	ref_group_5___ctg_2697-484075-484899___ZymTri_2023_family_10	29	0.74359
Africa_SouthernEurope	39	ref_group_5992___ctg_2698-1055616-1055928___ZymTri_2023_family_464	35	0.897436
Africa_SouthernEurope	39	ref_group_5978___ctg_2712-188861-189542___ZymTri_2023_family_45	33	0.846154
Africa_SouthernEurope	39	ref_group_3962___ctg_609-10597-10702___ZymTri_2023_family_1541	30	0.769231
Africa_SouthernEurope	39	ref_group_3373___ctg_2699-2217916-2220308___ZymTri_2023_family_1472	28	0.717949
Africa_SouthernEurope	39	ref_group_691___ctg_2701-609200-609682___ZymTri_2023_family_1155	35	0.897436
Africa_SouthernEurope	39	ref_group_8127___ctg_2711-316878-317367___ZymTri_2023_family_827	35	0.897436
Africa_SouthernEurope	39	ref_group_2771___ctg_2711-397094-397531___ZymTri_2023_family_141	37	0.948718
Africa_SouthernEurope	39	ref_group_5929___ctg_2714-406375-407527___ZymTri_2023_family_41	36	0.923077
Africa_SouthernEurope	39	ref_group_694___ctg_2696-1037402-1037967___ZymTri_2023_family_1156	37	0.948718
Africa_SouthernEurope	39	ref_group_3621___ctg_2711-560989-562313___ZymTri_2023_family_1489	35	0.897436
Africa_SouthernEurope	39	ref_group_3619___ctg_2711-547118-547760___ZymTri_2023_family_1489	34	0.871795
Africa_SouthernEurope	39	ref_group_6066___ctg_2706-791155-791705___ZymTri_2023_family_471	32	0.820513
Africa_SouthernEurope	39	ref_group_8017___ctg_2704-1094904-1095107___ZymTri_2023_family_767	37	0.948718
Africa_SouthernEurope	39	ref_group_5977___ctg_2712-142910-143665___ZymTri_2023_family_45	33	0.846154
Africa_SouthernEurope	39	ref_group_2459___ctg_2697-731892-733722___ZymTri_2023_family_1347	35	0.897436
Africa_SouthernEurope	39	ref_group_839___ctg_2707-816238-816882___ZymTri_2023_family_1172	35	0.897436
Africa_SouthernEurope	39	ref_group_3564___ctg_2704-151596-152405___ZymTri_2023_family_1482	34	0.871795
Africa_SouthernEurope	39	ref_group_8475___ctg_2697-1750323-1751239___ZymTri_2023_family_939	18	0.461538
Africa_SouthernEurope	39	ref_group_8612___ctg_2712-202864-203690___ZymTri_2023_family_977	33	0.846154
Africa_SouthernEurope	39	ref_group_6449___ctg_2702-1759654-1761101___ZymTri_2023_family_530	35	0.897436
Africa_SouthernEurope	39	ref_group_8463___ctg_2708-768323-769080___ZymTri_2023_family_937	35	0.897436
Africa_SouthernEurope	39	ref_group_2777___ctg_2712-183027-183636___ZymTri_2023_family_141	31	0.794872
Africa_SouthernEurope	39	ref_group_6412___ctg_2710-466897-467807___ZymTri_2023_family_525	34	0.871795
Africa_SouthernEurope	39	ref_group_7160___ctg_2712-336466-337161___ZymTri_2023_family_63	31	0.794872
Africa_SouthernEurope	39	ref_group_8597___ctg_2712-241244-241974___ZymTri_2023_family_976	33	0.846154
Africa_SouthernEurope	39	ref_group_7279___ctg_2712-179801-180650___ZymTri_2023_family_65	32	0.820513
Africa_SouthernEurope	39	ref_group_2781___ctg_2712-344933-345421___ZymTri_2023_family_141	30	0.769231
Africa_SouthernEurope	39	ref_group_8518___ctg_2699-2471442-2471847___ZymTri_2023_family_950	36	0.923077
Africa_SouthernEurope	39	ref_group_676___ctg_2710-349296-349850___ZymTri_2023_family_1110	35	0.897436
Africa_SouthernEurope	39	ref_group_2780___ctg_2712-288365-288869___ZymTri_2023_family_141	32	0.820513
Africa_SouthernEurope	39	ref_group_2778___ctg_2712-258596-259048___ZymTri_2023_family_141	32	0.820513
Africa_SouthernEurope	39	ref_group_2757___ctg_2711-229715-230431___ZymTri_2023_family_141	34	0.871795
Africa_SouthernEurope	39	ref_group_2478___ctg_2700-1449667-1450336___ZymTri_2023_family_1347	37	0.948718
Africa_SouthernEurope	39	ref_group_2812___ctg_2697-2174793-2175432___ZymTri_2023_family_1417	36	0.923077
Africa_SouthernEurope	39	ref_group_794___ctg_2697-1314467-1314599___ZymTri_2023_family_1172	31	0.794872
Africa_SouthernEurope	39	ref_group_4486___ctg_2712-271016-272302___ZymTri_2023_family_232	33	0.846154
Africa_SouthernEurope	39	ref_group_8615___ctg_2712-380076-380439___ZymTri_2023_family_977	33	0.846154
Africa_SouthernEurope	39	ref_group_6338___ctg_2696-4416112-4416293___ZymTri_2023_family_495	27	0.692308
Africa_SouthernEurope	39	ref_group_7432___ctg_2715-440575-440873___ZymTri_2023_family_672	35	0.897436
Africa_SouthernEurope	39	ref_group_8608___ctg_2711-102569-103066___ZymTri_2023_family_977	34	0.871795
Africa_SouthernEurope	39	ref_group_6435___ctg_2711-222290-223088___ZymTri_2023_family_529	35	0.897436
Africa_SouthernEurope	39	ref_group_5973___ctg_2711-279799-280290___ZymTri_2023_family_45	36	0.923077
Africa_SouthernEurope	39	ref_group_4484___ctg_2712-201805-202340___ZymTri_2023_family_232	33	0.846154
Africa_SouthernEurope	39	ref_group_2091___ctg_2706-1267646-1268349___ZymTri_2023_family_1309	39	1
Africa_SouthernEurope	39	ref_group_3689___ctg_2711-244638-244769___ZymTri_2023_family_1495	30	0.769231
Africa_SouthernEurope	39	ref_group_3359___ctg_2711-268091-268458___ZymTri_2023_family_1471	29	0.74359
Africa_SouthernEurope	39	ref_group_8614___ctg_2712-360783-361074___ZymTri_2023_family_977	33	0.846154
Africa_SouthernEurope	39	ref_group_5412___ctg_2703-2233588-2234184___ZymTri_2023_family_327	39	1
Africa_SouthernEurope	39	ref_group_5961___ctg_2714-72176-72332___ZymTri_2023_family_444	34	0.871795
Africa_SouthernEurope	39	ref_group_2475___ctg_2699-2811875-2812643___ZymTri_2023_family_1347	37	0.948718
Africa_SouthernEurope	39	ref_group_8269___ctg_2712-143498-144275___ZymTri_2023_family_891	31	0.794872
Africa_SouthernEurope	39	ref_group_6423___ctg_2715-435511-436161___ZymTri_2023_family_525	35	0.897436
Africa_SouthernEurope	39	ref_group_8393___ctg_2703-1177262-1177982___ZymTri_2023_family_919	32	0.820513
Africa_SouthernEurope	39	ref_group_2502___ctg_2706-1574364-1574567___ZymTri_2023_family_1347	35	0.897436
Africa_SouthernEurope	39	ref_group_6363___ctg_2712-298296-298892___ZymTri_2023_family_513	33	0.846154
Africa_SouthernEurope	39	ref_group_8002___ctg_2700-1738359-1739190___ZymTri_2023_family_767	38	0.974359
Africa_SouthernEurope	39	ref_group_745___ctg_2715-327813-328299___ZymTri_2023_family_1169	34	0.871795
Africa_SouthernEurope	39	ref_group_718___ctg_2700-721972-722628___ZymTri_2023_family_1157	38	0.974359
Africa_SouthernEurope	39	ref_group_5434___ctg_2711-382869-383403___ZymTri_2023_family_330	37	0.948718
Africa_SouthernEurope	39	ref_group_7431___ctg_2715-439005-440439___ZymTri_2023_family_672	35	0.897436
Africa_SouthernEurope	39	ref_group_3074___ctg_2696-3847196-3853130___ZymTri_2023_family_1457	36	0.923077
Africa_SouthernEurope	39	ref_group_1663___ctg_2696-3272900-3273565___ZymTri_2023_family_1261	28	0.717949
Africa_SouthernEurope	39	ref_group_8366___ctg_2715-134568-136069___ZymTri_2023_family_898	36	0.923077
Africa_SouthernEurope	39	ref_group_1876___ctg_2696-2964902-2966536___ZymTri_2023_family_1277	38	0.974359
Africa_SouthernEurope	39	ref_group_2503___ctg_2706-1574731-1574942___ZymTri_2023_family_1347	36	0.923077
Africa_SouthernEurope	39	ref_group_5441___ctg_2714-314938-315398___ZymTri_2023_family_330	38	0.974359
Africa_SouthernEurope	39	ref_group_3113___ctg_2697-2008351-2008960___ZymTri_2023_family_1461	39	1
Africa_SouthernEurope	39	ref_group_3937___ctg_2698-3219624-3220391___ZymTri_2023_family_1540	37	0.948718
Africa_SouthernEurope	39	ref_group_2785___ctg_2714-390166-391043___ZymTri_2023_family_141	37	0.948718
Africa_SouthernEurope	39	ref_group_7823___ctg_1686-9316-11651___ZymTri_2023_family_749	38	0.974359
Africa_SouthernEurope	39	ref_group_6416___ctg_2711-325125-325703___ZymTri_2023_family_525	32	0.820513
Africa_SouthernEurope	39	ref_group_4497___ctg_2714-70463-71057___ZymTri_2023_family_232	37	0.948718
Africa_SouthernEurope	39	ref_group_5868___ctg_2714-302378-302897___ZymTri_2023_family_392	38	0.974359
Africa_SouthernEurope	39	ref_group_5366___ctg_2702-872750-873934___ZymTri_2023_family_325	34	0.871795
Africa_SouthernEurope	39	ref_group_5442___ctg_2714-319859-320571___ZymTri_2023_family_330	37	0.948718
Africa_SouthernEurope	39	ref_group_8617___ctg_2715-220571-221340___ZymTri_2023_family_977	34	0.871795
Africa_SouthernEurope	39	ref_group_8456___ctg_2699-2707037-2707811___ZymTri_2023_family_937	37	0.948718
Africa_SouthernEurope	39	ref_group_5970___ctg_2711-74001-74202___ZymTri_2023_family_45	36	0.923077
Africa_SouthernEurope	39	ref_group_6418___ctg_2712-341697-342497___ZymTri_2023_family_525	33	0.846154
Africa_SouthernEurope	39	ref_group_698___ctg_2700-398580-399195___ZymTri_2023_family_1156	37	0.948718
Africa_SouthernEurope	39	ref_group_2330___ctg_2698-2844656-2845170___ZymTri_2023_family_1335	39	1
Africa_SouthernEurope	39	ref_group_5930___ctg_2714-413527-415926___ZymTri_2023_family_41	36	0.923077
Africa_SouthernEurope	39	ref_group_7421___ctg_2712-332771-333943___ZymTri_2023_family_672	32	0.820513
Africa_SouthernEurope	39	ref_group_7289___ctg_2715-111738-112027___ZymTri_2023_family_65	30	0.769231
Africa_SouthernEurope	39	ref_group_6337___ctg_2696-4415716-4415906___ZymTri_2023_family_495	31	0.794872
Africa_SouthernEurope	39	ref_group_6414___ctg_2711-213691-216535___ZymTri_2023_family_525	37	0.948718
Africa_SouthernEurope	39	ref_group_1954___ctg_2701-2242357-2242503___ZymTri_2023_family_1288	39	1
Africa_SouthernEurope	39	ref_group_9138___ctg_2705-862133-863887___ZymTri_2023_family_997	39	1
Africa_SouthernEurope	39	ref_group_5975___ctg_2711-366948-367213___ZymTri_2023_family_45	34	0.871795
Africa_SouthernEurope	39	ref_group_8132___ctg_2711-527578-528865___ZymTri_2023_family_827	37	0.948718
Africa_SouthernEurope	39	ref_group_5447___ctg_2715-208472-209204___ZymTri_2023_family_330	35	0.897436
Africa_SouthernEurope	39	ref_group_4750___ctg_2706-391765-393063___ZymTri_2023_family_243	36	0.923077
Africa_SouthernEurope	39	ref_group_4513___ctg_2715-200662-207019___ZymTri_2023_family_232	33	0.846154
Africa_SouthernEurope	39	ref_group_7268___ctg_2703-1923528-1924321___ZymTri_2023_family_65	32	0.820513
Africa_SouthernEurope	39	ref_group_6422___ctg_2715-220132-220722___ZymTri_2023_family_525	36	0.923077
Africa_SouthernEurope	39	ref_group_4500___ctg_2714-183440-183705___ZymTri_2023_family_232	39	1
Africa_SouthernEurope	39	ref_group_1577___ctg_2702-967329-968125___ZymTri_2023_family_1234	34	0.871795
Africa_SouthernEurope	39	ref_group_4511___ctg_2715-129185-129927___ZymTri_2023_family_232	32	0.820513
Africa_SouthernEurope	39	ref_group_4507___ctg_2714-408948-409632___ZymTri_2023_family_232	38	0.974359
Africa_SouthernEurope	39	ref_group_695___ctg_2698-290635-290749___ZymTri_2023_family_1156	34	0.871795
Africa_SouthernEurope	39	ref_group_6160___ctg_2702-1304009-1304467___ZymTri_2023_family_48	36	0.923077
Africa_SouthernEurope	39	ref_group_2782___ctg_2714-72000-72173___ZymTri_2023_family_141	39	1
Africa_SouthernEurope	39	ref_group_8140___ctg_2715-147818-148241___ZymTri_2023_family_827	34	0.871795
Africa_SouthernEurope	39	ref_group_2443___ctg_2696-892196-892852___ZymTri_2023_family_1347	34	0.871795
Africa_SouthernEurope	39	ref_group_5565___ctg_2700-2181478-2181838___ZymTri_2023_family_346	39	1
Africa_SouthernEurope	39	ref_group_6539___ctg_2715-390104-390934___ZymTri_2023_family_532	36	0.923077
Africa_SouthernEurope	39	ref_group_932___ctg_2711-238468-239094___ZymTri_2023_family_1181	38	0.974359
Africa_SouthernEurope	39	ref_group_1664___ctg_2696-4797539-4797746___ZymTri_2023_family_1261	35	0.897436
Africa_SouthernEurope	39	ref_group_2002___ctg_2698-2268006-2269110___ZymTri_2023_family_1290	34	0.871795
Africa_SouthernEurope	39	ref_group_8271___ctg_2714-315431-315696___ZymTri_2023_family_891	39	1
Africa_SouthernEurope	39	ref_group_7291___ctg_2715-193476-194237___ZymTri_2023_family_65	33	0.846154
Africa_SouthernEurope	39	ref_group_8414___ctg_2697-2098336-2101308___ZymTri_2023_family_933	38	0.974359
Africa_SouthernEurope	39	ref_group_6379___ctg_2714-167365-168020___ZymTri_2023_family_521	39	1
Africa_SouthernEurope	39	ref_group_2595___ctg_2698-835227-836050___ZymTri_2023_family_138	34	0.871795
Africa_SouthernEurope	39	ref_group_7158___ctg_2711-199745-202442___ZymTri_2023_family_63	36	0.923077
Africa_SouthernEurope	39	ref_group_4515___ctg_2715-252012-252953___ZymTri_2023_family_232	36	0.923077
Africa_SouthernEurope	39	ref_group_835___ctg_2705-243303-244142___ZymTri_2023_family_1172	34	0.871795
Africa_SouthernEurope	39	ref_group_2012___ctg_2706-648651-649251___ZymTri_2023_family_1290	32	0.820513
Africa_SouthernEurope	39	ref_group_5429___ctg_2711-203540-204312___ZymTri_2023_family_330	36	0.923077
Africa_SouthernEurope	39	ref_group_7485___ctg_2697-1468419-1469140___ZymTri_2023_family_684	36	0.923077
Africa_SouthernEurope	39	ref_group_1682___ctg_2707-235021-235724___ZymTri_2023_family_1261	37	0.948718
Africa_SouthernEurope	39	ref_group_4597___ctg_2711-237323-237986___ZymTri_2023_family_236	36	0.923077
Africa_SouthernEurope	39	ref_group_1676___ctg_2702-561186-561848___ZymTri_2023_family_1261	35	0.897436
Africa_SouthernEurope	39	ref_group_2135___ctg_2707-536774-537417___ZymTri_2023_family_1310	37	0.948718
Africa_SouthernEurope	39	ref_group_6057___ctg_2697-2989034-2989735___ZymTri_2023_family_471	36	0.923077
Africa_SouthernEurope	39	ref_group_5918___ctg_2715-254918-255864___ZymTri_2023_family_407	37	0.948718
Africa_SouthernEurope	39	ref_group_3795___ctg_2698-1427783-1427981___ZymTri_2023_family_1508	33	0.846154
Africa_SouthernEurope	39	ref_group_2752___ctg_2711-132375-133909___ZymTri_2023_family_141	35	0.897436
Africa_SouthernEurope	39	ref_group_730___ctg_2697-3296816-3297546___ZymTri_2023_family_116	39	1
Africa_SouthernEurope	39	ref_group_1579___ctg_2707-537246-538045___ZymTri_2023_family_1234	37	0.948718
Africa_SouthernEurope	39	ref_group_5871___ctg_2715-272268-273079___ZymTri_2023_family_392	36	0.923077
Africa_SouthernEurope	39	ref_group_2008___ctg_2702-2392707-2393260___ZymTri_2023_family_1290	33	0.846154
Africa_SouthernEurope	39	ref_group_6531___ctg_2711-282200-282550___ZymTri_2023_family_532	35	0.897436
Africa_SouthernEurope	39	ref_group_8141___ctg_2715-340585-341785___ZymTri_2023_family_827	36	0.923077
Africa_SouthernEurope	39	ref_group_7802___ctg_2700-341087-341876___ZymTri_2023_family_717	37	0.948718
Africa_SouthernEurope	39	ref_group_830___ctg_2703-1256252-1257375___ZymTri_2023_family_1172	37	0.948718
Africa_SouthernEurope	39	ref_group_7476___ctg_2696-3209140-3209588___ZymTri_2023_family_683	36	0.923077
Africa_SouthernEurope	39	ref_group_998___ctg_2708-713467-713585___ZymTri_2023_family_1193	34	0.871795
Africa_SouthernEurope	39	ref_group_636___ctg_2698-2869629-2870402___ZymTri_2023_family_1105	31	0.794872
Africa_SouthernEurope	39	ref_group_2491___ctg_2703-485956-486670___ZymTri_2023_family_1347	37	0.948718
Africa_SouthernEurope	39	ref_group_2678___ctg_2704-741418-741949___ZymTri_2023_family_140	35	0.897436
Africa_SouthernEurope	39	ref_group_9139___ctg_2705-880604-880750___ZymTri_2023_family_997	38	0.974359
Africa_SouthernEurope	39	ref_group_8637___ctg_2711-409498-410421___ZymTri_2023_family_98	38	0.974359
Africa_SouthernEurope	39	ref_group_8223___ctg_2711-198528-199293___ZymTri_2023_family_875	34	0.871795
Africa_SouthernEurope	39	ref_group_637___ctg_2698-3262029-3262864___ZymTri_2023_family_1105	33	0.846154
Africa_SouthernEurope	39	ref_group_3609___ctg_2711-114164-114776___ZymTri_2023_family_1489	37	0.948718
Africa_SouthernEurope	39	ref_group_7836___ctg_2698-1691166-1693145___ZymTri_2023_family_752	38	0.974359
Africa_SouthernEurope	39	ref_group_5436___ctg_2711-554408-554693___ZymTri_2023_family_330	36	0.923077
Africa_SouthernEurope	39	ref_group_639___ctg_2699-1524867-1525267___ZymTri_2023_family_1105	35	0.897436
Africa_SouthernEurope	39	ref_group_5991___ctg_2698-970293-970462___ZymTri_2023_family_464	39	1
Africa_SouthernEurope	39	ref_group_2472___ctg_2699-1513977-1517024___ZymTri_2023_family_1347	34	0.871795
Africa_SouthernEurope	39	ref_group_2680___ctg_2704-2067501-2068279___ZymTri_2023_family_140	37	0.948718
Africa_SouthernEurope	39	ref_group_840___ctg_2708-643562-644342___ZymTri_2023_family_1172	39	1
Africa_SouthernEurope	39	ref_group_2767___ctg_2711-325946-326535___ZymTri_2023_family_141	33	0.846154
Africa_SouthernEurope	39	ref_group_1956___ctg_2701-2309720-2310606___ZymTri_2023_family_1288	33	0.846154
Africa_SouthernEurope	39	ref_group_3613___ctg_2711-254760-255891___ZymTri_2023_family_1489	37	0.948718
Africa_SouthernEurope	39	ref_group_1668___ctg_2697-3354825-3359545___ZymTri_2023_family_1261	38	0.974359
Africa_SouthernEurope	39	ref_group_1850___ctg_2703-873262-873481___ZymTri_2023_family_1273	36	0.923077
Africa_SouthernEurope	39	ref_group_989___ctg_2708-713360-713468___ZymTri_2023_family_1191	34	0.871795
Africa_SouthernEurope	39	ref_group_5601___ctg_2711-156992-157165___ZymTri_2023_family_35	35	0.897436
Africa_SouthernEurope	39	ref_group_1966___ctg_2703-1425958-1426440___ZymTri_2023_family_1288	32	0.820513
Africa_SouthernEurope	39	ref_group_7134___ctg_2697-1793654-1794354___ZymTri_2023_family_626	39	1
Africa_SouthernEurope	39	ref_group_3752___ctg_2699-1843992-1845138___ZymTri_2023_family_1507	38	0.974359
Africa_SouthernEurope	39	ref_group_8382___ctg_2697-655865-656943___ZymTri_2023_family_919	33	0.846154
Africa_SouthernEurope	39	ref_group_2130___ctg_2701-661466-676832___ZymTri_2023_family_1310	39	1
Africa_SouthernEurope	39	ref_group_2769___ctg_2711-388678-389406___ZymTri_2023_family_141	36	0.923077
Africa_SouthernEurope	39	ref_group_5994___ctg_2700-1692327-1692630___ZymTri_2023_family_464	35	0.897436
Africa_SouthernEurope	39	ref_group_4550___ctg_2701-1818897-1819691___ZymTri_2023_family_233	33	0.846154
Africa_SouthernEurope	39	ref_group_8161___ctg_2696-4281558-4282705___ZymTri_2023_family_847	37	0.948718
Africa_SouthernEurope	39	ref_group_808___ctg_2699-845105-845649___ZymTri_2023_family_1172	36	0.923077
Africa_SouthernEurope	39	ref_group_3766___ctg_2701-1787339-1787732___ZymTri_2023_family_1507	37	0.948718
Africa_SouthernEurope	39	ref_group_6063___ctg_2700-2418344-2418997___ZymTri_2023_family_471	39	1
Africa_SouthernEurope	39	ref_group_8165___ctg_2698-290492-290627___ZymTri_2023_family_847	38	0.974359
Africa_SouthernEurope	39	ref_group_8123___ctg_2711-147086-147844___ZymTri_2023_family_827	37	0.948718
Africa_SouthernEurope	39	ref_group_7151___ctg_2701-1550195-1552748___ZymTri_2023_family_629	39	1
Africa_SouthernEurope	39	ref_group_2675___ctg_2702-1387193-1387812___ZymTri_2023_family_140	38	0.974359
Africa_SouthernEurope	39	ref_group_1835___ctg_2696-4801518-4802111___ZymTri_2023_family_1273	38	0.974359
Africa_SouthernEurope	39	ref_group_7450___ctg_2697-3779086-3779656___ZymTri_2023_family_682	34	0.871795
Africa_SouthernEurope	39	ref_group_88___ctg_2698-2196008-2196496___ZymTri_2023_family_1037	38	0.974359
Africa_SouthernEurope	39	ref_group_5427___ctg_2711-156619-156951___ZymTri_2023_family_330	38	0.974359
Africa_SouthernEurope	39	ref_group_5972___ctg_2711-267377-267947___ZymTri_2023_family_45	33	0.846154
Africa_SouthernEurope	39	ref_group_7456___ctg_2701-2241192-2241860___ZymTri_2023_family_682	38	0.974359
Africa_SouthernEurope	39	ref_group_1973___ctg_2706-1117503-1118496___ZymTri_2023_family_1288	37	0.948718
Africa_SouthernEurope	39	ref_group_7980___ctg_2696-3634757-3635256___ZymTri_2023_family_767	25	0.641026
Africa_SouthernEurope	39	ref_group_3688___ctg_2711-244131-244452___ZymTri_2023_family_1495	36	0.923077
Africa_SouthernEurope	39	ref_group_3718___ctg_2696-2147745-2148845___ZymTri_2023_family_1507	38	0.974359
Africa_SouthernEurope	39	ref_group_5456___ctg_2696-4200858-4201466___ZymTri_2023_family_334	34	0.871795
Africa_SouthernEurope	39	ref_group_2666___ctg_2696-4826239-4829262___ZymTri_2023_family_140	37	0.948718
Africa_SouthernEurope	39	ref_group_1906___ctg_2705-578107-578654___ZymTri_2023_family_1277	38	0.974359
Africa_SouthernEurope	39	ref_group_3749___ctg_2698-2841631-2842309___ZymTri_2023_family_1507	36	0.923077
Africa_SouthernEurope	39	ref_group_8018___ctg_2704-1506257-1507077___ZymTri_2023_family_767	36	0.923077
Africa_SouthernEurope	39	ref_group_1936___ctg_2697-3210377-3211749___ZymTri_2023_family_1288	38	0.974359
Africa_SouthernEurope	39	ref_group_2073___ctg_2699-2754160-2754957___ZymTri_2023_family_1303	35	0.897436
Africa_SouthernEurope	39	ref_group_2447___ctg_2696-2531888-2532822___ZymTri_2023_family_1347	39	1
Africa_SouthernEurope	39	ref_group_996___ctg_2703-1949437-1949941___ZymTri_2023_family_1193	39	1
Africa_SouthernEurope	39	ref_group_7982___ctg_2696-5961241-5961728___ZymTri_2023_family_767	37	0.948718
Africa_SouthernEurope	39	ref_group_688___ctg_2697-1776884-1777315___ZymTri_2023_family_1155	33	0.846154
Africa_SouthernEurope	39	ref_group_8183___ctg_2708-508080-512252___ZymTri_2023_family_847	34	0.871795
Africa_SouthernEurope	39	ref_group_2761___ctg_2711-266790-267530___ZymTri_2023_family_141	34	0.871795
Africa_SouthernEurope	39	ref_group_6038___ctg_2711-389567-390301___ZymTri_2023_family_469	36	0.923077
Africa_SouthernEurope	39	ref_group_6047___ctg_1942-12110-12680___ZymTri_2023_family_471	28	0.717949
Africa_SouthernEurope	39	ref_group_8012___ctg_2703-849446-850656___ZymTri_2023_family_767	38	0.974359
Africa_SouthernEurope	39	ref_group_3612___ctg_2711-239419-239945___ZymTri_2023_family_1489	38	0.974359
Africa_SouthernEurope	39	ref_group_802___ctg_2698-2665591-2666725___ZymTri_2023_family_1172	39	1
Africa_SouthernEurope	39	ref_group_1934___ctg_2697-3184809-3185473___ZymTri_2023_family_1288	38	0.974359
Africa_SouthernEurope	39	ref_group_640___ctg_2699-2085151-2085270___ZymTri_2023_family_1105	34	0.871795
Africa_SouthernEurope	39	ref_group_2507___ctg_2708-870234-870916___ZymTri_2023_family_1347	37	0.948718
Africa_SouthernEurope	39	ref_group_1960___ctg_2701-2637748-2637861___ZymTri_2023_family_1288	36	0.923077
Africa_SouthernEurope	39	ref_group_2482___ctg_2701-904972-905986___ZymTri_2023_family_1347	39	1
Africa_SouthernEurope	39	ref_group_8392___ctg_2702-1343450-1344141___ZymTri_2023_family_919	37	0.948718
Africa_SouthernEurope	39	ref_group_6436___ctg_2711-241872-242823___ZymTri_2023_family_529	38	0.974359
Africa_SouthernEurope	39	ref_group_7985___ctg_2697-620555-621594___ZymTri_2023_family_767	37	0.948718
Africa_SouthernEurope	39	ref_group_1572___ctg_2698-290907-291107___ZymTri_2023_family_1234	38	0.974359
Africa_SouthernEurope	39	ref_group_8508___ctg_2698-198716-199340___ZymTri_2023_family_95	36	0.923077
Africa_SouthernEurope	39	ref_group_5471___ctg_2698-2634702-2635387___ZymTri_2023_family_334	36	0.923077
Africa_SouthernEurope	39	ref_group_700___ctg_2703-448899-450756___ZymTri_2023_family_1156	39	1
Africa_SouthernEurope	39	ref_group_8001___ctg_2700-1450512-1451111___ZymTri_2023_family_767	38	0.974359
Africa_SouthernEurope	39	ref_group_3772___ctg_2701-2600877-2601948___ZymTri_2023_family_1507	38	0.974359
Africa_SouthernEurope	39	ref_group_8116___ctg_2699-1984829-1987483___ZymTri_2023_family_827	38	0.974359
Africa_SouthernEurope	39	ref_group_8124___ctg_2711-223965-224592___ZymTri_2023_family_827	37	0.948718
Africa_SouthernEurope	39	ref_group_3776___ctg_2702-1745519-1745642___ZymTri_2023_family_1507	35	0.897436
Africa_SouthernEurope	39	ref_group_838___ctg_2707-707443-708079___ZymTri_2023_family_1172	39	1
Africa_SouthernEurope	39	ref_group_7148___ctg_2708-688255-689085___ZymTri_2023_family_626	38	0.974359
Africa_SouthernEurope	39	ref_group_6051___ctg_2696-3273042-3273723___ZymTri_2023_family_471	36	0.923077
Africa_SouthernEurope	39	ref_group_3680___ctg_2697-644399-644691___ZymTri_2023_family_1493	39	1
Africa_SouthernEurope	39	ref_group_1858___ctg_2706-1514950-1515573___ZymTri_2023_family_1273	38	0.974359
Africa_SouthernEurope	39	ref_group_8128___ctg_2711-358923-359341___ZymTri_2023_family_827	36	0.923077
Africa_SouthernEurope	39	ref_group_1935___ctg_2697-3185591-3186029___ZymTri_2023_family_1288	39	1
Africa_SouthernEurope	39	ref_group_2468___ctg_2698-2119236-2119992___ZymTri_2023_family_1347	39	1
Africa_SouthernEurope	39	ref_group_7136___ctg_2700-2695915-2696558___ZymTri_2023_family_626	35	0.897436
Africa_SouthernEurope	39	ref_group_3783___ctg_2704-2080325-2080986___ZymTri_2023_family_1507	36	0.923077
Africa_SouthernEurope	39	ref_group_6037___ctg_2711-321952-324569___ZymTri_2023_family_469	35	0.897436
Africa_SouthernEurope	39	ref_group_3940___ctg_2704-771962-772485___ZymTri_2023_family_1540	39	1
Africa_SouthernEurope	39	ref_group_7989___ctg_2697-2721672-2722284___ZymTri_2023_family_767	36	0.923077
Africa_SouthernEurope	39	ref_group_643___ctg_2700-300257-300975___ZymTri_2023_family_1105	32	0.820513
Africa_SouthernEurope	39	ref_group_7463___ctg_2706-115485-115614___ZymTri_2023_family_682	32	0.820513
Africa_SouthernEurope	39	ref_group_3754___ctg_2700-1005091-1005620___ZymTri_2023_family_1507	38	0.974359
Africa_SouthernEurope	39	ref_group_8___ctg_2701-609531-610078___ZymTri_2023_family_10	39	1
Africa_SouthernEurope	39	ref_group_2754___ctg_2711-157322-158180___ZymTri_2023_family_141	38	0.974359
Africa_SouthernEurope	39	ref_group_7140___ctg_2704-1226817-1227226___ZymTri_2023_family_626	35	0.897436
Africa_SouthernEurope	39	ref_group_5777___ctg_2706-286838-287821___ZymTri_2023_family_376	38	0.974359
Africa_SouthernEurope	39	ref_group_3588___ctg_2711-298688-299308___ZymTri_2023_family_1487	38	0.974359
Africa_SouthernEurope	39	ref_group_1896___ctg_2701-2468768-2469973___ZymTri_2023_family_1277	30	0.769231
Africa_SouthernEurope	39	ref_group_5474___ctg_2701-2437558-2438296___ZymTri_2023_family_334	38	0.974359
Africa_SouthernEurope	39	ref_group_1891___ctg_2701-85408-85999___ZymTri_2023_family_1277	19	0.487179
Africa_SouthernEurope	39	ref_group_5971___ctg_2711-149504-150186___ZymTri_2023_family_45	38	0.974359
Africa_SouthernEurope	39	ref_group_3371___ctg_2697-2096693-2098193___ZymTri_2023_family_1472	36	0.923077
Africa_SouthernEurope	39	ref_group_2499___ctg_2706-966831-967643___ZymTri_2023_family_1347	39	1
Africa_SouthernEurope	39	ref_group_3077___ctg_2707-182843-183750___ZymTri_2023_family_1457	34	0.871795
Africa_SouthernEurope	39	ref_group_791___ctg_2696-4593848-4594961___ZymTri_2023_family_1172	37	0.948718
Africa_SouthernEurope	39	ref_group_6724___ctg_2699-1361656-1362429___ZymTri_2023_family_59	36	0.923077
Africa_SouthernEurope	39	ref_group_2484___ctg_2701-1495850-1496858___ZymTri_2023_family_1347	30	0.769231
Africa_SouthernEurope	39	ref_group_8010___ctg_2702-1581834-1583453___ZymTri_2023_family_767	33	0.846154
Africa_SouthernEurope	39	ref_group_8609___ctg_2711-125047-125675___ZymTri_2023_family_977	37	0.948718
Africa_SouthernEurope	39	ref_group_8100___ctg_2711-408755-409457___ZymTri_2023_family_818	38	0.974359
Africa_SouthernEurope	39	ref_group_3958___ctg_2708-970336-970596___ZymTri_2023_family_1541	34	0.871795
Africa_SouthernEurope	39	ref_group_8230___ctg_2703-962329-963031___ZymTri_2023_family_879	37	0.948718
Africa_SouthernEurope	39	ref_group_3126___ctg_2708-323309-323984___ZymTri_2023_family_1461	22	0.564103
Africa_SouthernEurope	39	ref_group_6056___ctg_2697-1618318-1618612___ZymTri_2023_family_471	39	1
Africa_SouthernEurope	39	ref_group_7170___ctg_2703-1930397-1932537___ZymTri_2023_family_631	39	1
Africa_SouthernEurope	39	ref_group_3955___ctg_2705-458225-458894___ZymTri_2023_family_1541	39	1
Africa_SouthernEurope	39	ref_group_3719___ctg_2696-2266234-2266962___ZymTri_2023_family_1507	36	0.923077
Africa_SouthernEurope	39	ref_group_2071___ctg_2696-6005555-6015010___ZymTri_2023_family_1303	37	0.948718
Africa_SouthernEurope	39	ref_group_7141___ctg_2704-1227378-1227485___ZymTri_2023_family_626	37	0.948718
Africa_SouthernEurope	39	ref_group_1988___ctg_2702-1170032-1170810___ZymTri_2023_family_1289	38	0.974359
Africa_SouthernEurope	39	ref_group_5998___ctg_2705-261225-261813___ZymTri_2023_family_464	38	0.974359
Africa_SouthernEurope	39	ref_group_7147___ctg_2708-324030-324690___ZymTri_2023_family_626	23	0.589744
Africa_SouthernEurope	39	ref_group_717___ctg_2700-590029-590624___ZymTri_2023_family_1157	38	0.974359
Africa_SouthernEurope	39	ref_group_5478___ctg_2707-209294-209470___ZymTri_2023_family_334	37	0.948718
Africa_SouthernEurope	39	ref_group_3753___ctg_2700-256776-257117___ZymTri_2023_family_1507	39	1
Africa_SouthernEurope	39	ref_group_8069___ctg_2702-2608323-2608467___ZymTri_2023_family_80	38	0.974359
Africa_SouthernEurope	39	ref_group_3615___ctg_2711-358015-358831___ZymTri_2023_family_1489	36	0.923077
Africa_SouthernEurope	39	ref_group_6549___ctg_2696-2696752-2697350___ZymTri_2023_family_543	37	0.948718
Africa_SouthernEurope	39	ref_group_8004___ctg_2701-852974-853607___ZymTri_2023_family_767	36	0.923077
Africa_SouthernEurope	39	ref_group_2764___ctg_2711-281195-281697___ZymTri_2023_family_141	38	0.974359
Africa_SouthernEurope	39	ref_group_1933___ctg_2697-2127356-2127509___ZymTri_2023_family_1288	12	0.307692
Africa_SouthernEurope	39	ref_group_7142___ctg_2704-1369146-1369946___ZymTri_2023_family_626	37	0.948718
Africa_SouthernEurope	39	ref_group_7478___ctg_2697-3184569-3184960___ZymTri_2023_family_683	39	1
Africa_SouthernEurope	39	ref_group_800___ctg_2698-1424699-1425232___ZymTri_2023_family_1172	36	0.923077
Africa_SouthernEurope	39	ref_group_1642___ctg_2699-1468690-1469490___ZymTri_2023_family_1254	38	0.974359
Africa_SouthernEurope	39	ref_group_7455___ctg_2699-2695021-2695586___ZymTri_2023_family_682	38	0.974359
Africa_SouthernEurope	39	ref_group_3084___ctg_2703-679719-680427___ZymTri_2023_family_146	37	0.948718
Africa_SouthernEurope	39	ref_group_665___ctg_2708-970618-970844___ZymTri_2023_family_1105	30	0.769231
Africa_SouthernEurope	39	ref_group_3745___ctg_2698-2282428-2283514___ZymTri_2023_family_1507	39	1
Africa_SouthernEurope	39	ref_group_8388___ctg_2699-1116262-1117010___ZymTri_2023_family_919	29	0.74359
Africa_SouthernEurope	39	ref_group_642___ctg_2699-2089710-2090441___ZymTri_2023_family_1105	36	0.923077
Africa_SouthernEurope	39	ref_group_3768___ctg_2701-1789131-1789237___ZymTri_2023_family_1507	33	0.846154
Africa_SouthernEurope	39	ref_group_1621___ctg_2701-2577445-2578178___ZymTri_2023_family_1246	39	1
Africa_SouthernEurope	39	ref_group_7168___ctg_2702-1744506-1744986___ZymTri_2023_family_631	38	0.974359
Africa_SouthernEurope	39	ref_group_3580___ctg_2706-1199520-1200250___ZymTri_2023_family_1484	32	0.820513
Africa_SouthernEurope	39	ref_group_2004___ctg_2700-1170884-1171936___ZymTri_2023_family_1290	38	0.974359
Africa_SouthernEurope	39	ref_group_820___ctg_2701-1632521-1633157___ZymTri_2023_family_1172	37	0.948718
Africa_SouthernEurope	39	ref_group_1969___ctg_2704-596444-596880___ZymTri_2023_family_1288	37	0.948718
Africa_SouthernEurope	39	ref_group_815___ctg_2700-1964786-1965513___ZymTri_2023_family_1172	36	0.923077
Africa_SouthernEurope	39	ref_group_8394___ctg_2704-626244-626920___ZymTri_2023_family_919	39	1
Africa_SouthernEurope	39	ref_group_7977___ctg_2696-2622087-2622743___ZymTri_2023_family_767	37	0.948718
Africa_SouthernEurope	39	ref_group_7996___ctg_2698-3025255-3025896___ZymTri_2023_family_767	36	0.923077
Africa_SouthernEurope	39	ref_group_656___ctg_2703-1523611-1524151___ZymTri_2023_family_1105	38	0.974359
Africa_SouthernEurope	39	ref_group_3941___ctg_2706-1413730-1414871___ZymTri_2023_family_1540	39	1
Africa_SouthernEurope	39	ref_group_8025___ctg_2707-225315-226240___ZymTri_2023_family_767	38	0.974359
Africa_SouthernEurope	39	ref_group_8379___ctg_2696-2465569-2469236___ZymTri_2023_family_919	37	0.948718
Africa_SouthernEurope	39	ref_group_2086___ctg_2702-1095758-1097888___ZymTri_2023_family_1309	38	0.974359
Africa_SouthernEurope	39	ref_group_6067___ctg_2706-1230433-1231051___ZymTri_2023_family_471	39	1
Africa_SouthernEurope	39	ref_group_8397___ctg_2706-1268484-1269394___ZymTri_2023_family_919	38	0.974359
Africa_SouthernEurope	39	ref_group_1929___ctg_2696-4271106-4271212___ZymTri_2023_family_1288	39	1
Africa_SouthernEurope	39	ref_group_5091___ctg_2699-790929-791734___ZymTri_2023_family_279	36	0.923077
Africa_SouthernEurope	39	ref_group_6447___ctg_2702-1755890-1756754___ZymTri_2023_family_530	38	0.974359
Africa_SouthernEurope	39	ref_group_6049___ctg_2696-2267961-2268085___ZymTri_2023_family_471	38	0.974359
Africa_SouthernEurope	39	ref_group_5240___ctg_2706-939838-940653___ZymTri_2023_family_295	36	0.923077
Africa_SouthernEurope	39	ref_group_1672___ctg_2699-2344961-2345078___ZymTri_2023_family_1261	31	0.794872
Africa_SouthernEurope	39	ref_group_816___ctg_2700-1966717-1967512___ZymTri_2023_family_1172	38	0.974359
Africa_SouthernEurope	39	ref_group_5185___ctg_2702-2451598-2452359___ZymTri_2023_family_291	37	0.948718
Africa_SouthernEurope	39	ref_group_618___ctg_2696-1474031-1474626___ZymTri_2023_family_1105	38	0.974359
Africa_SouthernEurope	39	ref_group_7169___ctg_2702-1745210-1745731___ZymTri_2023_family_631	38	0.974359
Africa_SouthernEurope	39	ref_group_1970___ctg_2705-174055-174522___ZymTri_2023_family_1288	38	0.974359
Africa_SouthernEurope	39	ref_group_8516___ctg_2696-4406905-4407610___ZymTri_2023_family_950	38	0.974359
Africa_SouthernEurope	39	ref_group_3678___ctg_2699-1328621-1329383___ZymTri_2023_family_1492	36	0.923077
Africa_SouthernEurope	39	ref_group_7146___ctg_2707-1403888-1404498___ZymTri_2023_family_626	39	1
Africa_SouthernEurope	39	ref_group_628___ctg_2697-1280355-1280530___ZymTri_2023_family_1105	39	1
Africa_SouthernEurope	39	ref_group_1871___ctg_2696-1563241-1564051___ZymTri_2023_family_1277	39	1
Africa_SouthernEurope	39	ref_group_3944___ctg_2696-4271287-4271664___ZymTri_2023_family_1541	39	1
Africa_SouthernEurope	39	ref_group_813___ctg_2700-1204444-1205295___ZymTri_2023_family_1172	39	1
Africa_SouthernEurope	39	ref_group_6446___ctg_2700-1693621-1693816___ZymTri_2023_family_530	38	0.974359
Africa_SouthernEurope	39	ref_group_7475___ctg_2696-3206912-3208980___ZymTri_2023_family_683	39	1
Africa_SouthernEurope	39	ref_group_2681___ctg_2707-209480-209630___ZymTri_2023_family_140	38	0.974359
Africa_SouthernEurope	39	ref_group_2756___ctg_2711-206124-206799___ZymTri_2023_family_141	38	0.974359
Africa_SouthernEurope	39	ref_group_8454___ctg_2697-1778159-1778882___ZymTri_2023_family_937	36	0.923077
Africa_SouthernEurope	39	ref_group_3782___ctg_2704-1909036-1909813___ZymTri_2023_family_1507	38	0.974359
Africa_SouthernEurope	39	ref_group_2444___ctg_2696-1406258-1406981___ZymTri_2023_family_1347	39	1
Africa_SouthernEurope	39	ref_group_5454___ctg_2696-3064664-3065440___ZymTri_2023_family_334	37	0.948718
Africa_SouthernEurope	39	ref_group_3733___ctg_2697-3015211-3015685___ZymTri_2023_family_1507	38	0.974359
Africa_SouthernEurope	39	ref_group_3375___ctg_2704-231881-232471___ZymTri_2023_family_1472	37	0.948718
Africa_SouthernEurope	39	ref_group_1681___ctg_2706-339063-339295___ZymTri_2023_family_1261	39	1
Africa_SouthernEurope	39	ref_group_3569___ctg_2697-1920195-1921212___ZymTri_2023_family_1483	38	0.974359
Africa_SouthernEurope	39	ref_group_7458___ctg_2702-1647882-1648978___ZymTri_2023_family_682	32	0.820513
Africa_SouthernEurope	39	ref_group_1853___ctg_2705-443175-445070___ZymTri_2023_family_1273	37	0.948718
Africa_SouthernEurope	39	ref_group_1991___ctg_2696-1424919-1425675___ZymTri_2023_family_1290	38	0.974359
Africa_SouthernEurope	39	ref_group_6336___ctg_2696-3024889-3025550___ZymTri_2023_family_495	38	0.974359
Africa_SouthernEurope	39	ref_group_3680___ctg_2708-379448-379850___ZymTri_2023_family_1492	37	0.948718
Africa_SouthernEurope	39	ref_group_1937___ctg_2698-198159-198919___ZymTri_2023_family_1288	38	0.974359
Africa_SouthernEurope	39	ref_group_1851___ctg_2703-1516411-1517226___ZymTri_2023_family_1273	37	0.948718
Africa_SouthernEurope	39	ref_group_5480___ctg_2708-860627-861684___ZymTri_2023_family_334	34	0.871795
Africa_SouthernEurope	39	ref_group_6050___ctg_2696-3068278-3068850___ZymTri_2023_family_471	37	0.948718
Africa_SouthernEurope	39	ref_group_7137___ctg_2701-276625-277414___ZymTri_2023_family_626	37	0.948718
Africa_SouthernEurope	39	ref_group_2088___ctg_2703-2249118-2249674___ZymTri_2023_family_1309	39	1
Africa_SouthernEurope	39	ref_group_3954___ctg_2704-1685238-1686408___ZymTri_2023_family_1541	38	0.974359
Africa_SouthernEurope	39	ref_group_8024___ctg_2706-1535702-1536382___ZymTri_2023_family_767	39	1
Africa_SouthernEurope	39	ref_group_622___ctg_2696-3127864-3128526___ZymTri_2023_family_1105	39	1
Africa_SouthernEurope	39	ref_group_2087___ctg_2702-1628044-1629957___ZymTri_2023_family_1309	35	0.897436
Africa_SouthernEurope	39	ref_group_2000___ctg_2698-1729678-1729794___ZymTri_2023_family_1290	37	0.948718
Africa_SouthernEurope	39	ref_group_6450___ctg_2705-1369691-1370368___ZymTri_2023_family_530	36	0.923077
Africa_SouthernEurope	39	ref_group_659___ctg_2706-515737-516718___ZymTri_2023_family_1105	38	0.974359
Africa_SouthernEurope	39	ref_group_1661___ctg_2696-2267859-2267962___ZymTri_2023_family_1261	38	0.974359
Africa_SouthernEurope	39	ref_group_709___ctg_2697-337664-338441___ZymTri_2023_family_1157	39	1
Africa_SouthernEurope	39	ref_group_3725___ctg_2697-532641-533403___ZymTri_2023_family_1507	34	0.871795
Africa_SouthernEurope	39	ref_group_7995___ctg_2698-2567503-2568474___ZymTri_2023_family_767	39	1
Africa_SouthernEurope	39	ref_group_2897___ctg_2701-280177-281260___ZymTri_2023_family_1435	39	1
Africa_SouthernEurope	39	ref_group_3781___ctg_2704-1630072-1630701___ZymTri_2023_family_1507	38	0.974359
Africa_SouthernEurope	39	ref_group_7119___ctg_2707-202827-205216___ZymTri_2023_family_622	38	0.974359
Africa_SouthernEurope	39	ref_group_2748___ctg_2708-178771-179630___ZymTri_2023_family_141	37	0.948718
Africa_SouthernEurope	39	ref_group_2671___ctg_2699-1440935-1441576___ZymTri_2023_family_140	35	0.897436
Africa_SouthernEurope	39	ref_group_3683___ctg_2701-2510248-2510855___ZymTri_2023_family_1493	38	0.974359
Africa_SouthernEurope	39	ref_group_5309___ctg_2696-5230864-5232079___ZymTri_2023_family_314	39	1
Africa_SouthernEurope	39	ref_group_1573___ctg_2699-749270-749749___ZymTri_2023_family_1234	39	1
Africa_SouthernEurope	39	ref_group_1833___ctg_2696-2043966-2044973___ZymTri_2023_family_1273	38	0.974359
Africa_SouthernEurope	39	ref_group_7484___ctg_2696-3198492-3199212___ZymTri_2023_family_684	38	0.974359
Africa_SouthernEurope	39	ref_group_3799___ctg_2702-325038-325873___ZymTri_2023_family_1508	36	0.923077
Africa_SouthernEurope	39	ref_group_1884___ctg_2698-2576333-2577154___ZymTri_2023_family_1277	38	0.974359
Africa_SouthernEurope	39	ref_group_1889___ctg_2700-1106170-1106725___ZymTri_2023_family_1277	39	1
Africa_SouthernEurope	39	ref_group_8014___ctg_2703-883966-884551___ZymTri_2023_family_767	34	0.871795
Africa_SouthernEurope	39	ref_group_1971___ctg_2705-248945-249629___ZymTri_2023_family_1288	39	1
Africa_SouthernEurope	39	ref_group_1928___ctg_2696-1699936-1700842___ZymTri_2023_family_1288	38	0.974359
Africa_SouthernEurope	39	ref_group_5472___ctg_2699-1440905-1441412___ZymTri_2023_family_334	36	0.923077
Africa_SouthernEurope	39	ref_group_1955___ctg_2701-2266602-2267510___ZymTri_2023_family_1288	38	0.974359
Africa_SouthernEurope	39	ref_group_2453___ctg_2696-4793660-4794397___ZymTri_2023_family_1347	38	0.974359
Africa_SouthernEurope	39	ref_group_1987___ctg_2699-818694-819433___ZymTri_2023_family_1289	38	0.974359
Africa_SouthernEurope	39	ref_group_693___ctg_2696-738427-745558___ZymTri_2023_family_1156	37	0.948718
Africa_SouthernEurope	39	ref_group_5469___ctg_2698-1725970-1726468___ZymTri_2023_family_334	38	0.974359
Africa_SouthernEurope	39	ref_group_2090___ctg_2705-117314-117936___ZymTri_2023_family_1309	38	0.974359
Africa_SouthernEurope	39	ref_group_1942___ctg_2699-845961-846744___ZymTri_2023_family_1288	39	1
Africa_SouthernEurope	39	ref_group_2493___ctg_2703-2015868-2016700___ZymTri_2023_family_1347	38	0.974359
Africa_SouthernEurope	39	ref_group_8022___ctg_2706-1384458-1385277___ZymTri_2023_family_767	38	0.974359
Africa_SouthernEurope	39	ref_group_4966___ctg_2708-1019545-1020269___ZymTri_2023_family_270	39	1
Africa_SouthernEurope	39	ref_group_5953___ctg_2697-1331082-1332013___ZymTri_2023_family_444	39	1
Africa_SouthernEurope	39	ref_group_5459___ctg_2696-4797349-4797540___ZymTri_2023_family_334	37	0.948718
Africa_SouthernEurope	39	ref_group_1837___ctg_2696-5510015-5510804___ZymTri_2023_family_1273	36	0.923077
Africa_SouthernEurope	39	ref_group_8177___ctg_2703-1088175-1089176___ZymTri_2023_family_847	38	0.974359
Africa_SouthernEurope	39	ref_group_3585___ctg_2711-151078-151699___ZymTri_2023_family_1487	38	0.974359
Africa_SouthernEurope	39	ref_group_3579___ctg_2704-331487-332248___ZymTri_2023_family_1484	34	0.871795
Africa_SouthernEurope	39	ref_group_8395___ctg_2706-114297-114915___ZymTri_2023_family_919	36	0.923077
Africa_SouthernEurope	39	ref_group_2667___ctg_2697-658371-658971___ZymTri_2023_family_140	39	1
Africa_SouthernEurope	39	ref_group_3951___ctg_2701-1555182-1555734___ZymTri_2023_family_1541	37	0.948718
Africa_SouthernEurope	39	ref_group_3601___ctg_2696-675400-676152___ZymTri_2023_family_1489	39	1
Africa_SouthernEurope	39	ref_group_2668___ctg_2697-1602919-1603615___ZymTri_2023_family_140	36	0.923077
Africa_SouthernEurope	39	ref_group_818___ctg_2701-304349-305459___ZymTri_2023_family_1172	37	0.948718
Africa_SouthernEurope	39	ref_group_8417___ctg_2707-1393375-1394445___ZymTri_2023_family_933	38	0.974359
Africa_SouthernEurope	39	ref_group_1878___ctg_2696-4070877-4071428___ZymTri_2023_family_1277	39	1
Africa_SouthernEurope	39	ref_group_3734___ctg_2697-3145559-3146537___ZymTri_2023_family_1507	38	0.974359
Africa_SouthernEurope	39	ref_group_5747___ctg_2701-2637627-2638136___ZymTri_2023_family_366	36	0.923077
Africa_SouthernEurope	39	ref_group_1886___ctg_2699-584050-584798___ZymTri_2023_family_1277	39	1
Africa_SouthernEurope	39	ref_group_2660___ctg_2696-1505823-1506472___ZymTri_2023_family_140	38	0.974359
Africa_SouthernEurope	39	ref_group_832___ctg_2704-866013-866868___ZymTri_2023_family_1172	38	0.974359
Africa_SouthernEurope	39	ref_group_3722___ctg_2696-3532059-3532264___ZymTri_2023_family_1507	35	0.897436
Africa_SouthernEurope	39	ref_group_3947___ctg_2699-1913038-1913705___ZymTri_2023_family_1541	38	0.974359
Africa_SouthernEurope	39	ref_group_5962___ctg_2702-1035130-1035787___ZymTri_2023_family_445	38	0.974359
Africa_SouthernEurope	39	ref_group_10___ctg_2703-1286122-1286851___ZymTri_2023_family_10	39	1
Africa_SouthernEurope	39	ref_group_1856___ctg_2706-1412573-1413161___ZymTri_2023_family_1273	39	1
Africa_SouthernEurope	39	ref_group_627___ctg_2697-786996-787985___ZymTri_2023_family_1105	37	0.948718
Africa_SouthernEurope	39	ref_group_1839___ctg_2698-3177204-3177966___ZymTri_2023_family_1273	39	1
Africa_SouthernEurope	39	ref_group_3376___ctg_2708-218017-218819___ZymTri_2023_family_1472	38	0.974359
Africa_SouthernEurope	39	ref_group_1862___ctg_2708-856197-856726___ZymTri_2023_family_1273	38	0.974359
Africa_SouthernEurope	39	ref_group_1671___ctg_2699-2084780-2085122___ZymTri_2023_family_1261	39	1
Africa_SouthernEurope	39	ref_group_2661___ctg_2696-1801599-1802721___ZymTri_2023_family_140	36	0.923077
Africa_SouthernEurope	39	ref_group_8171___ctg_2699-1410699-1411433___ZymTri_2023_family_847	38	0.974359
Africa_SouthernEurope	39	ref_group_8175___ctg_2701-865156-865802___ZymTri_2023_family_847	37	0.948718
Africa_SouthernEurope	39	ref_group_8389___ctg_2700-512633-512804___ZymTri_2023_family_919	39	1
Africa_SouthernEurope	39	ref_group_8166___ctg_2698-305787-306499___ZymTri_2023_family_847	38	0.974359
Africa_SouthernEurope	39	ref_group_1882___ctg_2698-1833358-1834480___ZymTri_2023_family_1277	39	1
Africa_SouthernEurope	39	ref_group_3571___ctg_2699-2045050-2045745___ZymTri_2023_family_1483	38	0.974359
Africa_SouthernEurope	39	ref_group_6021___ctg_2699-2610176-2610940___ZymTri_2023_family_466	38	0.974359
Africa_SouthernEurope	39	ref_group_1846___ctg_2701-849342-850057___ZymTri_2023_family_1273	39	1
Africa_SouthernEurope	39	ref_group_1900___ctg_2703-1444376-1445438___ZymTri_2023_family_1277	38	0.974359
Africa_SouthernEurope	39	ref_group_8020___ctg_2705-651790-652584___ZymTri_2023_family_767	38	0.974359
Africa_SouthernEurope	39	ref_group_7988___ctg_2697-2095082-2095803___ZymTri_2023_family_767	37	0.948718
Africa_SouthernEurope	39	ref_group_8180___ctg_2705-142453-143204___ZymTri_2023_family_847	38	0.974359
Africa_SouthernEurope	39	ref_group_1869___ctg_2696-1142194-1143309___ZymTri_2023_family_1277	39	1
Africa_SouthernEurope	39	ref_group_1874___ctg_2696-2695398-2696198___ZymTri_2023_family_1277	37	0.948718
Africa_SouthernEurope	39	ref_group_3723___ctg_2697-530802-531743___ZymTri_2023_family_1507	39	1
Africa_SouthernEurope	39	ref_group_1575___ctg_2700-1849866-1850852___ZymTri_2023_family_1234	39	1
Africa_SouthernEurope	39	ref_group_3730___ctg_2697-1818274-1818820___ZymTri_2023_family_1507	39	1
Africa_SouthernEurope	39	ref_group_5465___ctg_2697-3561739-3562338___ZymTri_2023_family_334	39	1
Africa_SouthernEurope	39	ref_group_7993___ctg_2698-2123450-2124123___ZymTri_2023_family_767	39	1
Africa_SouthernEurope	39	ref_group_2486___ctg_2701-2386692-2387423___ZymTri_2023_family_1347	39	1
Africa_SouthernEurope	39	ref_group_833___ctg_2704-1105104-1106252___ZymTri_2023_family_1172	37	0.948718
Africa_SouthernEurope	39	ref_group_7153___ctg_2704-1148908-1149419___ZymTri_2023_family_63	39	1
Africa_SouthernEurope	39	ref_group_8396___ctg_2706-125383-125964___ZymTri_2023_family_919	39	1
Africa_SouthernEurope	39	ref_group_3942___ctg_2707-714224-714749___ZymTri_2023_family_1540	37	0.948718
Africa_SouthernEurope	39	ref_group_4959___ctg_2705-1540760-1542219___ZymTri_2023_family_270	37	0.948718
Africa_SouthernEurope	39	ref_group_789___ctg_2696-4337494-4338046___ZymTri_2023_family_1172	37	0.948718
Africa_SouthernEurope	39	ref_group_6053___ctg_2696-4779616-4780287___ZymTri_2023_family_471	39	1
Africa_SouthernEurope	39	ref_group_3118___ctg_2698-3243062-3243603___ZymTri_2023_family_1461	37	0.948718
Africa_SouthernEurope	39	ref_group_7462___ctg_2705-1463669-1464444___ZymTri_2023_family_682	39	1
Africa_SouthernEurope	39	ref_group_3677___ctg_2696-3364099-3365069___ZymTri_2023_family_1492	38	0.974359
Africa_SouthernEurope	39	ref_group_8559___ctg_2696-3643007-3643965___ZymTri_2023_family_975	38	0.974359
Africa_SouthernEurope	39	ref_group_3602___ctg_2696-3949041-3950058___ZymTri_2023_family_1489	38	0.974359
Africa_SouthernEurope	39	ref_group_3946___ctg_2699-1679274-1680035___ZymTri_2023_family_1541	38	0.974359
Africa_SouthernEurope	39	ref_group_1948___ctg_2700-1180400-1181001___ZymTri_2023_family_1288	36	0.923077
Africa_SouthernEurope	39	ref_group_2481___ctg_2701-486558-487265___ZymTri_2023_family_1347	38	0.974359
Africa_SouthernEurope	39	ref_group_8193___ctg_2704-999419-999933___ZymTri_2023_family_850	39	1
Africa_SouthernEurope	39	ref_group_2011___ctg_2705-921363-921985___ZymTri_2023_family_1290	39	1
Africa_SouthernEurope	39	ref_group_7498___ctg_2707-1399923-1401010___ZymTri_2023_family_684	39	1
Africa_SouthernEurope	39	ref_group_7979___ctg_2696-2636861-2637394___ZymTri_2023_family_767	39	1
Africa_SouthernEurope	39	ref_group_625___ctg_2697-635458-636089___ZymTri_2023_family_1105	39	1
Africa_SouthernEurope	39	ref_group_645___ctg_2701-1158755-1159514___ZymTri_2023_family_1105	39	1
Africa_SouthernEurope	39	ref_group_5477___ctg_2705-853505-854278___ZymTri_2023_family_334	36	0.923077
Africa_SouthernEurope	39	ref_group_2746___ctg_2705-1437435-1438050___ZymTri_2023_family_141	39	1
Africa_SouthernEurope	39	ref_group_1995___ctg_2696-2481621-2482362___ZymTri_2023_family_1290	39	1
Africa_SouthernEurope	39	ref_group_5291___ctg_2697-1776450-1777405___ZymTri_2023_family_304	35	0.897436
Africa_SouthernEurope	39	ref_group_713___ctg_2698-2835568-2836629___ZymTri_2023_family_1157	35	0.897436
Africa_SouthernEurope	39	ref_group_723___ctg_2703-408495-409052___ZymTri_2023_family_1157	39	1
Africa_SouthernEurope	39	ref_group_6441___ctg_2698-969142-970514___ZymTri_2023_family_530	39	1
Africa_SouthernEurope	39	ref_group_3271___ctg_2698-988562-989282___ZymTri_2023_family_147	39	1
Africa_SouthernEurope	39	ref_group_3682___ctg_2698-3438473-3439239___ZymTri_2023_family_1493	39	1
Africa_SouthernEurope	39	ref_group_5969___ctg_2699-1983405-1984830___ZymTri_2023_family_45	39	1
Africa_SouthernEurope	39	ref_group_814___ctg_2700-1692172-1692312___ZymTri_2023_family_1172	39	1
Africa_SouthernEurope	39	ref_group_666___ctg_2708-971409-972090___ZymTri_2023_family_1105	35	0.897436
Africa_SouthernEurope	39	ref_group_702___ctg_2708-972115-972247___ZymTri_2023_family_1156	35	0.897436
Africa_SouthernEurope	39	ref_group_5457___ctg_2696-4203555-4204259___ZymTri_2023_family_334	39	1
Africa_SouthernEurope	39	ref_group_2469___ctg_2698-2991372-2992005___ZymTri_2023_family_1347	38	0.974359
Africa_SouthernEurope	39	ref_group_3684___ctg_2702-1103027-1103616___ZymTri_2023_family_1493	39	1
Africa_SouthernEurope	39	ref_group_1857___ctg_2706-1511180-1511783___ZymTri_2023_family_1273	38	0.974359
Africa_SouthernEurope	39	ref_group_782___ctg_2696-1731699-1732447___ZymTri_2023_family_1172	39	1
Africa_SouthernEurope	39	ref_group_7345___ctg_2697-526684-527310___ZymTri_2023_family_662	38	0.974359
Africa_SouthernEurope	39	ref_group_3138___ctg_2699-1421019-1421694___ZymTri_2023_family_1466	39	1
Africa_SouthernEurope	39	ref_group_1947___ctg_2700-512803-512971___ZymTri_2023_family_1288	38	0.974359
Africa_SouthernEurope	39	ref_group_3939___ctg_2700-1545378-1545916___ZymTri_2023_family_1540	39	1
Africa_SouthernEurope	39	ref_group_5186___ctg_2702-2454717-2455522___ZymTri_2023_family_291	39	1
Africa_SouthernEurope	39	ref_group_4319___ctg_2703-140210-141391___ZymTri_2023_family_216	38	0.974359
Africa_SouthernEurope	39	ref_group_3779___ctg_2704-416927-417118___ZymTri_2023_family_1507	39	1
Africa_SouthernEurope	39	ref_group_8277___ctg_2699-895750-896820___ZymTri_2023_family_893	39	1
Africa_SouthernEurope	39	ref_group_2504___ctg_2707-230625-231424___ZymTri_2023_family_1347	39	1
Africa_SouthernEurope	39	ref_group_701___ctg_2707-495195-495724___ZymTri_2023_family_1156	38	0.974359
Africa_SouthernEurope	39	ref_group_6___ctg_2698-3435143-3436036___ZymTri_2023_family_10	38	0.974359
Africa_SouthernEurope	39	ref_group_2085___ctg_2699-2186533-2187317___ZymTri_2023_family_1309	38	0.974359
Africa_SouthernEurope	39	ref_group_3756___ctg_2700-1511413-1512141___ZymTri_2023_family_1507	39	1
Africa_SouthernEurope	39	ref_group_1679___ctg_2704-1305880-1306664___ZymTri_2023_family_1261	39	1
Africa_SouthernEurope	39	ref_group_3790___ctg_2708-1054852-1055611___ZymTri_2023_family_1507	38	0.974359
Africa_SouthernEurope	39	ref_group_2741___ctg_2696-2504159-2504729___ZymTri_2023_family_141	39	1
Africa_SouthernEurope	39	ref_group_3793___ctg_2696-3531886-3532007___ZymTri_2023_family_1508	37	0.948718
Africa_SouthernEurope	39	ref_group_786___ctg_2696-3534075-3534657___ZymTri_2023_family_1172	39	1
Africa_SouthernEurope	39	ref_group_3681___ctg_2697-644921-645149___ZymTri_2023_family_1493	39	1
Africa_SouthernEurope	39	ref_group_2462___ctg_2697-3362770-3363450___ZymTri_2023_family_1347	39	1
Africa_SouthernEurope	39	ref_group_715___ctg_2699-1781331-1782121___ZymTri_2023_family_1157	38	0.974359
Africa_SouthernEurope	39	ref_group_3122___ctg_2702-966952-967428___ZymTri_2023_family_1461	38	0.974359
Africa_SouthernEurope	39	ref_group_8781___ctg_2706-1169208-1170031___ZymTri_2023_family_981	39	1
Africa_SouthernEurope	39	ref_group_1847___ctg_2701-1707983-1708829___ZymTri_2023_family_1273	39	1
Africa_SouthernEurope	39	ref_group_1990___ctg_2702-1354724-1356847___ZymTri_2023_family_1289	39	1
Africa_SouthernEurope	39	ref_group_1976___ctg_2707-972492-972926___ZymTri_2023_family_1288	39	1
Africa_SouthernEurope	39	ref_group_5470___ctg_2698-2565109-2565926___ZymTri_2023_family_334	39	1
Africa_SouthernEurope	39	ref_group_7454___ctg_2699-1912498-1913109___ZymTri_2023_family_682	37	0.948718
Africa_SouthernEurope	39	ref_group_641___ctg_2699-2087272-2087949___ZymTri_2023_family_1105	38	0.974359
Africa_SouthernEurope	39	ref_group_2679___ctg_2704-2037269-2037992___ZymTri_2023_family_140	38	0.974359
Africa_SouthernEurope	39	ref_group_5453___ctg_2696-1801441-1802519___ZymTri_2023_family_334	38	0.974359
Africa_SouthernEurope	39	ref_group_1873___ctg_2696-2198105-2198867___ZymTri_2023_family_1277	38	0.974359
Africa_SouthernEurope	39	ref_group_1834___ctg_2696-2239155-2239873___ZymTri_2023_family_1273	39	1
Africa_SouthernEurope	39	ref_group_7987___ctg_2697-2085988-2086614___ZymTri_2023_family_767	39	1
Africa_SouthernEurope	39	ref_group_1574___ctg_2699-1702144-1703203___ZymTri_2023_family_1234	38	0.974359
Africa_SouthernEurope	39	ref_group_3765___ctg_2701-1659735-1660501___ZymTri_2023_family_1507	39	1
Africa_SouthernEurope	39	ref_group_8182___ctg_2706-125071-125561___ZymTri_2023_family_847	39	1
Africa_SouthernEurope	39	ref_group_8028___ctg_2707-1073277-1073996___ZymTri_2023_family_767	37	0.948718
Africa_SouthernEurope	39	ref_group_8380___ctg_2696-3882852-3883746___ZymTri_2023_family_919	38	0.974359
Africa_SouthernEurope	39	ref_group_1836___ctg_2696-5324757-5325794___ZymTri_2023_family_1273	38	0.974359
Africa_SouthernEurope	39	ref_group_797___ctg_2697-2999520-3000356___ZymTri_2023_family_1172	39	1
Africa_SouthernEurope	39	ref_group_2466___ctg_2698-1764436-1765076___ZymTri_2023_family_1347	39	1
Africa_SouthernEurope	39	ref_group_2743___ctg_2700-1221800-1225485___ZymTri_2023_family_141	38	0.974359
Africa_SouthernEurope	39	ref_group_5184___ctg_2702-2047681-2048490___ZymTri_2023_family_291	39	1
Africa_SouthernEurope	39	ref_group_2361___ctg_2705-446805-447408___ZymTri_2023_family_1335	38	0.974359
Africa_SouthernEurope	39	ref_group_783___ctg_2696-1884168-1884704___ZymTri_2023_family_1172	39	1
Africa_SouthernEurope	39	ref_group_1872___ctg_2696-1892389-1894717___ZymTri_2023_family_1277	38	0.974359
Africa_SouthernEurope	39	ref_group_785___ctg_2696-2911057-2911691___ZymTri_2023_family_1172	39	1
Africa_SouthernEurope	39	ref_group_787___ctg_2696-3971741-3972837___ZymTri_2023_family_1172	38	0.974359
Africa_SouthernEurope	39	ref_group_3577___ctg_2697-3009042-3010980___ZymTri_2023_family_1484	39	1
Africa_SouthernEurope	39	ref_group_4129___ctg_2698-1781026-1781810___ZymTri_2023_family_177	39	1
Africa_SouthernEurope	39	ref_group_7555___ctg_2698-2631308-2632479___ZymTri_2023_family_697	38	0.974359
Africa_SouthernEurope	39	ref_group_811___ctg_2699-1458405-1459017___ZymTri_2023_family_1172	39	1
Africa_SouthernEurope	39	ref_group_5473___ctg_2700-1748965-1749399___ZymTri_2023_family_334	39	1
Africa_SouthernEurope	39	ref_group_3757___ctg_2700-2068527-2069637___ZymTri_2023_family_1507	34	0.871795
Africa_SouthernEurope	39	ref_group_7840___ctg_2701-2605243-2605897___ZymTri_2023_family_752	39	1
Africa_SouthernEurope	39	ref_group_1965___ctg_2702-1373091-1374154___ZymTri_2023_family_1288	37	0.948718
Africa_SouthernEurope	39	ref_group_7152___ctg_2702-2250343-2251394___ZymTri_2023_family_63	39	1
Africa_SouthernEurope	39	ref_group_3943___ctg_2696-849742-850278___ZymTri_2023_family_1541	37	0.948718
Africa_SouthernEurope	39	ref_group_2454___ctg_2696-5954745-5955556___ZymTri_2023_family_1347	39	1
Africa_SouthernEurope	39	ref_group_2669___ctg_2697-2291690-2292682___ZymTri_2023_family_140	38	0.974359
Africa_SouthernEurope	39	ref_group_2463___ctg_2698-446082-446649___ZymTri_2023_family_1347	39	1
Africa_SouthernEurope	39	ref_group_2477___ctg_2700-1336296-1337404___ZymTri_2023_family_1347	37	0.948718
Africa_SouthernEurope	39	ref_group_5613___ctg_2700-1762863-1769230___ZymTri_2023_family_352	38	0.974359
Africa_SouthernEurope	39	ref_group_1849___ctg_2702-1583681-1584251___ZymTri_2023_family_1273	39	1
Africa_SouthernEurope	39	ref_group_7139___ctg_2703-2152966-2153436___ZymTri_2023_family_626	36	0.923077
Africa_SouthernEurope	39	ref_group_5999___ctg_2706-288109-289664___ZymTri_2023_family_464	39	1
Africa_SouthernEurope	39	ref_group_3786___ctg_2706-1068546-1068997___ZymTri_2023_family_1507	38	0.974359
Africa_SouthernEurope	39	ref_group_2460___ctg_2697-1185563-1186510___ZymTri_2023_family_1347	38	0.974359
Africa_SouthernEurope	39	ref_group_8385___ctg_2698-2754144-2754974___ZymTri_2023_family_919	37	0.948718
Africa_SouthernEurope	39	ref_group_7998___ctg_2699-522123-522954___ZymTri_2023_family_767	38	0.974359
Africa_SouthernEurope	39	ref_group_1841___ctg_2699-2085886-2086449___ZymTri_2023_family_1273	39	1
Africa_SouthernEurope	39	ref_group_837___ctg_2706-1065282-1066191___ZymTri_2023_family_1172	39	1
Africa_SouthernEurope	39	ref_group_1877___ctg_2696-3704622-3705157___ZymTri_2023_family_1277	39	1
Africa_SouthernEurope	39	ref_group_1667___ctg_2697-1618611-1618784___ZymTri_2023_family_1261	38	0.974359
Africa_SouthernEurope	39	ref_group_696___ctg_2699-1005200-1005831___ZymTri_2023_family_1156	38	0.974359
Africa_SouthernEurope	39	ref_group_644___ctg_2700-861949-862719___ZymTri_2023_family_1105	39	1
Africa_SouthernEurope	39	ref_group_1892___ctg_2701-851334-852051___ZymTri_2023_family_1277	39	1
Africa_SouthernEurope	39	ref_group_3778___ctg_2703-2250403-2251535___ZymTri_2023_family_1507	39	1
Africa_SouthernEurope	39	ref_group_4447___ctg_2707-1191408-1192531___ZymTri_2023_family_229	39	1
Africa_SouthernEurope	39	ref_group_5464___ctg_2697-1535906-1536623___ZymTri_2023_family_334	38	0.974359
Africa_SouthernEurope	39	ref_group_630___ctg_2697-2446831-2447561___ZymTri_2023_family_1105	39	1
Africa_SouthernEurope	39	ref_group_8164___ctg_2697-2801321-2802058___ZymTri_2023_family_847	39	1
Africa_SouthernEurope	39	ref_group_633___ctg_2697-3751729-3752530___ZymTri_2023_family_1105	39	1
Africa_SouthernEurope	39	ref_group_1938___ctg_2698-379137-379942___ZymTri_2023_family_1288	39	1
Africa_SouthernEurope	39	ref_group_1881___ctg_2698-721903-723013___ZymTri_2023_family_1277	39	1
Africa_SouthernEurope	39	ref_group_6060___ctg_2698-1797618-1798087___ZymTri_2023_family_471	39	1
Africa_SouthernEurope	39	ref_group_6432___ctg_2699-1758690-1759316___ZymTri_2023_family_529	39	1
Africa_SouthernEurope	39	ref_group_2744___ctg_2702-1103775-1104245___ZymTri_2023_family_141	38	0.974359
Africa_SouthernEurope	39	ref_group_3572___ctg_2702-1192654-1193967___ZymTri_2023_family_1483	39	1
Africa_SouthernEurope	39	ref_group_7460___ctg_2705-109022-110085___ZymTri_2023_family_682	38	0.974359
Africa_SouthernEurope	39	ref_group_2013___ctg_2706-668342-668877___ZymTri_2023_family_1290	39	1
Africa_SouthernEurope	39	ref_group_1855___ctg_2706-925086-925610___ZymTri_2023_family_1273	39	1
Africa_SouthernEurope	39	ref_group_7411___ctg_2696-2959873-2960473___ZymTri_2023_family_672	38	0.974359
Africa_SouthernEurope	39	ref_group_3562___ctg_2698-223246-223980___ZymTri_2023_family_1482	39	1
Africa_SouthernEurope	39	ref_group_7451___ctg_2699-740522-741236___ZymTri_2023_family_682	39	1
Africa_SouthernEurope	39	ref_group_8415___ctg_2700-911503-912298___ZymTri_2023_family_933	38	0.974359
Africa_SouthernEurope	39	ref_group_721___ctg_2701-856610-857058___ZymTri_2023_family_1157	37	0.948718
Africa_SouthernEurope	39	ref_group_1894___ctg_2701-1426594-1427353___ZymTri_2023_family_1277	38	0.974359
Africa_SouthernEurope	39	ref_group_1675___ctg_2701-1833998-1834612___ZymTri_2023_family_1261	39	1
Africa_SouthernEurope	39	ref_group_1677___ctg_2702-913198-914110___ZymTri_2023_family_1261	38	0.974359
Africa_SouthernEurope	39	ref_group_1650___ctg_2706-877846-878616___ZymTri_2023_family_1259	39	1
Africa_SouthernEurope	39	ref_group_5961___ctg_2696-2369140-2369665___ZymTri_2023_family_445	38	0.974359
Africa_SouthernEurope	39	ref_group_7477___ctg_2696-3209672-3209795___ZymTri_2023_family_683	38	0.974359
Africa_SouthernEurope	39	ref_group_8386___ctg_2698-3433992-3435300___ZymTri_2023_family_919	38	0.974359
Africa_SouthernEurope	39	ref_group_2003___ctg_2700-912339-912946___ZymTri_2023_family_1290	39	1
Africa_SouthernEurope	39	ref_group_699___ctg_2702-309020-309978___ZymTri_2023_family_1156	39	1
Africa_SouthernEurope	39	ref_group_5187___ctg_2702-2456246-2456840___ZymTri_2023_family_291	38	0.974359
Africa_SouthernEurope	39	ref_group_790___ctg_2696-4405156-4405712___ZymTri_2023_family_1172	39	1
Africa_SouthernEurope	39	ref_group_2458___ctg_2697-633358-634269___ZymTri_2023_family_1347	39	1
Africa_SouthernEurope	39	ref_group_3731___ctg_2697-2803071-2803833___ZymTri_2023_family_1507	39	1
Africa_SouthernEurope	39	ref_group_5600___ctg_2698-2265057-2265894___ZymTri_2023_family_35	38	0.974359
Africa_SouthernEurope	39	ref_group_3374___ctg_2702-988170-988625___ZymTri_2023_family_1472	39	1
Africa_SouthernEurope	39	ref_group_1899___ctg_2703-964677-965213___ZymTri_2023_family_1277	39	1
Africa_SouthernEurope	39	ref_group_2501___ctg_2706-1505177-1505869___ZymTri_2023_family_1347	39	1
Africa_SouthernEurope	39	ref_group_5963___ctg_2707-1363222-1363952___ZymTri_2023_family_445	39	1
Africa_SouthernEurope	39	ref_group_1930___ctg_2697-534600-534770___ZymTri_2023_family_1288	38	0.974359
Africa_SouthernEurope	39	ref_group_3950___ctg_2700-2714386-2717097___ZymTri_2023_family_1541	39	1
Africa_SouthernEurope	39	ref_group_654___ctg_2703-845270-845870___ZymTri_2023_family_1105	39	1
Africa_SouthernEurope	39	ref_group_3784___ctg_2705-253552-254309___ZymTri_2023_family_1507	39	1
Africa_SouthernEurope	39	ref_group_1905___ctg_2705-265561-265673___ZymTri_2023_family_1277	35	0.897436
Africa_SouthernEurope	39	ref_group_1649___ctg_2705-1603125-1603574___ZymTri_2023_family_1259	39	1
Africa_SouthernEurope	39	ref_group_1861___ctg_2707-369332-369999___ZymTri_2023_family_1273	38	0.974359
Africa_SouthernEurope	39	ref_group_3788___ctg_2708-469084-470094___ZymTri_2023_family_1507	38	0.974359
Africa_SouthernEurope	39	ref_group_8029___ctg_2708-972268-972711___ZymTri_2023_family_767	34	0.871795
Africa_SouthernEurope	39	ref_group_1875___ctg_2696-2925781-2926525___ZymTri_2023_family_1277	39	1
Africa_SouthernEurope	39	ref_group_2461___ctg_2697-2579024-2579471___ZymTri_2023_family_1347	37	0.948718
Africa_SouthernEurope	39	ref_group_5468___ctg_2698-1217374-1218167___ZymTri_2023_family_334	38	0.974359
Africa_SouthernEurope	39	ref_group_2618___ctg_2699-542341-546957___ZymTri_2023_family_1390	39	1
Africa_SouthernEurope	39	ref_group_1890___ctg_2700-2579416-2580229___ZymTri_2023_family_1277	38	0.974359
Africa_SouthernEurope	39	ref_group_7413___ctg_2701-258141-258822___ZymTri_2023_family_672	39	1
Africa_SouthernEurope	39	ref_group_2133___ctg_2703-1188443-1189184___ZymTri_2023_family_1310	39	1
Africa_SouthernEurope	39	ref_group_7464___ctg_2706-448476-449271___ZymTri_2023_family_682	38	0.974359
Africa_SouthernEurope	39	ref_group_1026___ctg_2706-814748-815504___ZymTri_2023_family_1209	35	0.897436
Africa_SouthernEurope	39	ref_group_8522___ctg_2708-405193-405774___ZymTri_2023_family_950	39	1
Africa_SouthernEurope	39	ref_group_620___ctg_2696-3072499-3073666___ZymTri_2023_family_1105	39	1
Africa_SouthernEurope	39	ref_group_5475___ctg_2702-463406-463989___ZymTri_2023_family_334	39	1
Africa_SouthernEurope	39	ref_group_2676___ctg_2703-1234133-1234645___ZymTri_2023_family_140	39	1
Africa_SouthernEurope	39	ref_group_2010___ctg_2704-894263-894772___ZymTri_2023_family_1290	39	1
Africa_SouthernEurope	39	ref_group_780___ctg_2696-979424-980245___ZymTri_2023_family_1172	39	1
Africa_SouthernEurope	39	ref_group_7976___ctg_2696-1453440-1454044___ZymTri_2023_family_767	39	1
Africa_SouthernEurope	39	ref_group_629___ctg_2697-1357132-1357761___ZymTri_2023_family_1105	38	0.974359
Africa_SouthernEurope	39	ref_group_7448___ctg_2697-1946808-1947547___ZymTri_2023_family_682	39	1
Africa_SouthernEurope	39	ref_group_7992___ctg_2698-303999-304708___ZymTri_2023_family_767	39	1
Africa_SouthernEurope	39	ref_group_3563___ctg_2698-2537876-2540410___ZymTri_2023_family_1482	39	1
Africa_SouthernEurope	39	ref_group_812___ctg_2699-2073649-2074402___ZymTri_2023_family_1172	38	0.974359
Africa_SouthernEurope	39	ref_group_5333___ctg_2701-1220520-1221251___ZymTri_2023_family_32	38	0.974359
Africa_SouthernEurope	39	ref_group_724___ctg_2705-107879-108581___ZymTri_2023_family_1157	39	1
Africa_SouthernEurope	39	ref_group_3935___ctg_2696-811969-812713___ZymTri_2023_family_1540	38	0.974359
Africa_SouthernEurope	39	ref_group_781___ctg_2696-1362262-1362968___ZymTri_2023_family_1172	39	1
Africa_SouthernEurope	39	ref_group_619___ctg_2696-2252131-2252952___ZymTri_2023_family_1105	38	0.974359
Africa_SouthernEurope	39	ref_group_7834___ctg_2696-4082625-4083364___ZymTri_2023_family_752	39	1
Africa_SouthernEurope	39	ref_group_2464___ctg_2698-750282-750906___ZymTri_2023_family_1347	38	0.974359
Africa_SouthernEurope	39	ref_group_3746___ctg_2698-2730923-2732008___ZymTri_2023_family_1507	38	0.974359
Africa_SouthernEurope	39	ref_group_2485___ctg_2701-2112756-2113804___ZymTri_2023_family_1347	39	1
Africa_SouthernEurope	39	ref_group_8007___ctg_2702-266980-267584___ZymTri_2023_family_767	39	1
Africa_SouthernEurope	39	ref_group_652___ctg_2702-1587716-1588340___ZymTri_2023_family_1105	39	1
Africa_SouthernEurope	39	ref_group_2076___ctg_2704-1910766-1911294___ZymTri_2023_family_1303	39	1
Africa_SouthernEurope	39	ref_group_1879___ctg_2696-4633948-4634521___ZymTri_2023_family_1277	39	1
Africa_SouthernEurope	39	ref_group_5463___ctg_2697-717220-718291___ZymTri_2023_family_334	39	1
Africa_SouthernEurope	39	ref_group_710___ctg_2697-1921061-1921669___ZymTri_2023_family_1157	38	0.974359
Africa_SouthernEurope	39	ref_group_804___ctg_2698-3188084-3188881___ZymTri_2023_family_1172	38	0.974359
Africa_SouthernEurope	39	ref_group_3356___ctg_2700-1648526-1649392___ZymTri_2023_family_1471	39	1
Africa_SouthernEurope	39	ref_group_7975___ctg_2696-528657-529320___ZymTri_2023_family_767	39	1
Africa_SouthernEurope	39	ref_group_1993___ctg_2696-1905474-1906004___ZymTri_2023_family_1290	37	0.948718
Africa_SouthernEurope	39	ref_group_3945___ctg_2697-2783917-2784500___ZymTri_2023_family_1541	39	1
Africa_SouthernEurope	39	ref_group_3739___ctg_2698-1283891-1284614___ZymTri_2023_family_1507	36	0.923077
Africa_SouthernEurope	39	ref_group_2007___ctg_2701-1685015-1685728___ZymTri_2023_family_1290	39	1
Africa_SouthernEurope	39	ref_group_1678___ctg_2703-1430057-1430764___ZymTri_2023_family_1261	39	1
Africa_SouthernEurope	39	ref_group_2092___ctg_2707-838336-838971___ZymTri_2023_family_1309	39	1
Africa_SouthernEurope	39	ref_group_2659___ctg_2696-1344011-1344997___ZymTri_2023_family_140	38	0.974359
Africa_SouthernEurope	39	ref_group_7983___ctg_2696-5984507-5985159___ZymTri_2023_family_767	39	1
Africa_SouthernEurope	39	ref_group_7488___ctg_2697-2126855-2127312___ZymTri_2023_family_684	38	0.974359
Africa_SouthernEurope	39	ref_group_3751___ctg_2699-1306428-1307158___ZymTri_2023_family_1507	39	1
Africa_SouthernEurope	39	ref_group_1843___ctg_2700-2487276-2487930___ZymTri_2023_family_1273	39	1
Africa_SouthernEurope	39	ref_group_1674___ctg_2701-850220-850877___ZymTri_2023_family_1261	39	1
Africa_SouthernEurope	39	ref_group_3764___ctg_2701-1230431-1231246___ZymTri_2023_family_1507	39	1
Africa_SouthernEurope	39	ref_group_2492___ctg_2703-971124-971716___ZymTri_2023_family_1347	39	1
Africa_SouthernEurope	39	ref_group_997___ctg_2707-1135272-1135618___ZymTri_2023_family_1193	39	1
Africa_SouthernEurope	39	ref_group_2122___ctg_2696-2154062-2154792___ZymTri_2023_family_1310	39	1
Africa_SouthernEurope	39	ref_group_5948___ctg_2696-2638834-2639378___ZymTri_2023_family_435	39	1
Africa_SouthernEurope	39	ref_group_795___ctg_2697-1768430-1768964___ZymTri_2023_family_1172	38	0.974359
Africa_SouthernEurope	39	ref_group_807___ctg_2699-763059-763929___ZymTri_2023_family_1172	38	0.974359
Africa_SouthernEurope	39	ref_group_2473___ctg_2699-2101866-2102518___ZymTri_2023_family_1347	38	0.974359
Africa_SouthernEurope	39	ref_group_1844___ctg_2700-2497377-2498181___ZymTri_2023_family_1273	39	1
Africa_SouthernEurope	39	ref_group_7492___ctg_2701-277704-278253___ZymTri_2023_family_684	39	1
Africa_SouthernEurope	39	ref_group_648___ctg_2702-390384-391046___ZymTri_2023_family_1105	38	0.974359
Africa_SouthernEurope	39	ref_group_2089___ctg_2704-1017855-1018459___ZymTri_2023_family_1309	39	1
Africa_SouthernEurope	39	ref_group_788___ctg_2696-4055380-4056146___ZymTri_2023_family_1172	39	1
Africa_SouthernEurope	39	ref_group_7986___ctg_2697-1017404-1017976___ZymTri_2023_family_767	39	1
Africa_SouthernEurope	39	ref_group_3743___ctg_2698-1730304-1730415___ZymTri_2023_family_1507	39	1
Africa_SouthernEurope	39	ref_group_8223___ctg_2699-783615-786231___ZymTri_2023_family_877	39	1
Africa_SouthernEurope	39	ref_group_3771___ctg_2701-2360265-2361354___ZymTri_2023_family_1507	39	1
Africa_SouthernEurope	39	ref_group_8408___ctg_2705-447832-448236___ZymTri_2023_family_925	38	0.974359
Africa_SouthernEurope	39	ref_group_1580___ctg_2708-599520-600169___ZymTri_2023_family_1234	38	0.974359
Africa_SouthernEurope	39	ref_group_1868___ctg_2696-932140-933305___ZymTri_2023_family_1277	39	1
Africa_SouthernEurope	39	ref_group_2127___ctg_2699-1784376-1785359___ZymTri_2023_family_1310	39	1
Africa_SouthernEurope	39	ref_group_5993___ctg_2700-1691994-1692172___ZymTri_2023_family_464	38	0.974359
Africa_SouthernEurope	39	ref_group_647___ctg_2702-384266-384899___ZymTri_2023_family_1105	39	1
Africa_SouthernEurope	39	ref_group_1606___ctg_2702-2490548-2491454___ZymTri_2023_family_1237	39	1
Africa_SouthernEurope	39	ref_group_8016___ctg_2704-277708-278430___ZymTri_2023_family_767	37	0.948718
Africa_SouthernEurope	39	ref_group_578___ctg_2704-468155-468770___ZymTri_2023_family_1077	39	1
Africa_SouthernEurope	39	ref_group_5997___ctg_2704-1603204-1607279___ZymTri_2023_family_464	39	1
Africa_SouthernEurope	39	ref_group_7981___ctg_2696-3820860-3821526___ZymTri_2023_family_767	39	1
Africa_SouthernEurope	39	ref_group_631___ctg_2697-3080715-3081239___ZymTri_2023_family_1105	39	1
Africa_SouthernEurope	39	ref_group_1885___ctg_2698-2645270-2646371___ZymTri_2023_family_1277	39	1
Africa_SouthernEurope	39	ref_group_8416___ctg_2704-880260-881334___ZymTri_2023_family_933	39	1
Africa_SouthernEurope	39	ref_group_6315___ctg_2706-725828-726384___ZymTri_2023_family_494	37	0.948718
Africa_SouthernEurope	39	ref_group_793___ctg_2697-1269006-1269706___ZymTri_2023_family_1172	38	0.974359
Africa_SouthernEurope	39	ref_group_7133___ctg_2697-1444008-1444814___ZymTri_2023_family_626	39	1
Africa_SouthernEurope	39	ref_group_635___ctg_2698-1771821-1772812___ZymTri_2023_family_1105	39	1
Africa_SouthernEurope	39	ref_group_1883___ctg_2698-2146025-2146552___ZymTri_2023_family_1277	39	1
Africa_SouthernEurope	39	ref_group_1670___ctg_2698-2626191-2629155___ZymTri_2023_family_1261	39	1
Africa_SouthernEurope	39	ref_group_6061___ctg_2699-510805-512825___ZymTri_2023_family_471	39	1
Africa_SouthernEurope	39	ref_group_3759___ctg_2700-2073684-2074984___ZymTri_2023_family_1507	39	1
Africa_SouthernEurope	39	ref_group_3774___ctg_2702-869609-870168___ZymTri_2023_family_1507	39	1
Africa_SouthernEurope	39	ref_group_3775___ctg_2702-1480003-1481125___ZymTri_2023_family_1507	39	1
Africa_SouthernEurope	39	ref_group_6776___ctg_2703-653379-653977___ZymTri_2023_family_60	38	0.974359
Africa_SouthernEurope	39	ref_group_661___ctg_2707-295738-296421___ZymTri_2023_family_1105	39	1
Africa_SouthernEurope	39	ref_group_990___ctg_2708-849202-851728___ZymTri_2023_family_1191	38	0.974359
Africa_SouthernEurope	39	ref_group_2740___ctg_2696-1403202-1403789___ZymTri_2023_family_141	39	1
Africa_SouthernEurope	39	ref_group_1992___ctg_2696-1577491-1578366___ZymTri_2023_family_1290	39	1
Africa_SouthernEurope	39	ref_group_1665___ctg_2696-5990407-5990579___ZymTri_2023_family_1261	39	1
Africa_SouthernEurope	39	ref_group_4548___ctg_2697-1900594-1902723___ZymTri_2023_family_233	39	1
Africa_SouthernEurope	39	ref_group_2467___ctg_2698-1933788-1934541___ZymTri_2023_family_1347	38	0.974359
Africa_SouthernEurope	39	ref_group_7994___ctg_2698-2361624-2362381___ZymTri_2023_family_767	38	0.974359
Africa_SouthernEurope	39	ref_group_824___ctg_2702-1423091-1424172___ZymTri_2023_family_1172	39	1
Africa_SouthernEurope	39	ref_group_624___ctg_2696-4220030-4220587___ZymTri_2023_family_1105	39	1
Africa_SouthernEurope	39	ref_group_1666___ctg_2697-746716-747663___ZymTri_2023_family_1261	39	1
Africa_SouthernEurope	39	ref_group_1887___ctg_2699-1777981-1778511___ZymTri_2023_family_1277	39	1
Africa_SouthernEurope	39	ref_group_3760___ctg_2700-2717514-2719643___ZymTri_2023_family_1507	39	1
Africa_SouthernEurope	39	ref_group_1962___ctg_2702-406917-407820___ZymTri_2023_family_1288	39	1
Africa_SouthernEurope	39	ref_group_6433___ctg_2704-1234913-1235894___ZymTri_2023_family_529	39	1
Africa_SouthernEurope	39	ref_group_3726___ctg_2697-663795-664939___ZymTri_2023_family_1507	39	1
Africa_SouthernEurope	39	ref_group_632___ctg_2697-3351474-3352145___ZymTri_2023_family_1105	39	1
Africa_SouthernEurope	39	ref_group_5312___ctg_2699-749703-750369___ZymTri_2023_family_314	39	1
Africa_SouthernEurope	39	ref_group_7453___ctg_2699-1054155-1054298___ZymTri_2023_family_682	38	0.974359
Africa_SouthernEurope	39	ref_group_827___ctg_2703-144737-145518___ZymTri_2023_family_1172	38	0.974359
Africa_SouthernEurope	39	ref_group_7978___ctg_2696-2632167-2632680___ZymTri_2023_family_767	39	1
Africa_SouthernEurope	39	ref_group_1996___ctg_2696-5489003-5490152___ZymTri_2023_family_1290	39	1
Africa_SouthernEurope	39	ref_group_5461___ctg_2696-5994188-5996747___ZymTri_2023_family_334	39	1
Africa_SouthernEurope	39	ref_group_7835___ctg_2697-2850733-2850874___ZymTri_2023_family_752	39	1
Africa_SouthernEurope	39	ref_group_809___ctg_2699-906789-907540___ZymTri_2023_family_1172	39	1
Africa_SouthernEurope	39	ref_group_6564___ctg_2699-2350804-2351411___ZymTri_2023_family_544	39	1
Africa_SouthernEurope	39	ref_group_1907___ctg_2706-666891-668055___ZymTri_2023_family_1277	38	0.974359
Africa_SouthernEurope	39	ref_group_7171___ctg_2708-149169-150130___ZymTri_2023_family_631	39	1
Africa_SouthernEurope	39	ref_group_1870___ctg_2696-1302136-1302682___ZymTri_2023_family_1277	39	1
Africa_SouthernEurope	39	ref_group_1994___ctg_2696-2462391-2463216___ZymTri_2023_family_1290	39	1
Africa_SouthernEurope	39	ref_group_2662___ctg_2696-2540132-2540614___ZymTri_2023_family_140	39	1
Africa_SouthernEurope	39	ref_group_6055___ctg_2696-5990578-5990735___ZymTri_2023_family_471	39	1
Africa_SouthernEurope	39	ref_group_799___ctg_2698-1245476-1245968___ZymTri_2023_family_1172	38	0.974359
Africa_SouthernEurope	39	ref_group_2465___ctg_2698-1760991-1762010___ZymTri_2023_family_1347	39	1
Africa_SouthernEurope	39	ref_group_1946___ctg_2700-389723-390424___ZymTri_2023_family_1288	39	1
Africa_SouthernEurope	39	ref_group_831___ctg_2704-802411-802548___ZymTri_2023_family_1172	39	1
Africa_SouthernEurope	39	ref_group_7496___ctg_2704-1374762-1375474___ZymTri_2023_family_684	39	1
Africa_SouthernEurope	39	ref_group_8265___ctg_2705-1603587-1603734___ZymTri_2023_family_891	39	1
Africa_SouthernEurope	39	ref_group_5479___ctg_2707-570104-570650___ZymTri_2023_family_334	39	1
Africa_SouthernEurope	39	ref_group_623___ctg_2696-3356621-3357267___ZymTri_2023_family_1105	39	1
Africa_SouthernEurope	39	ref_group_2742___ctg_2697-704576-705169___ZymTri_2023_family_141	39	1
Africa_SouthernEurope	39	ref_group_3729___ctg_2697-1619764-1620274___ZymTri_2023_family_1507	39	1
Africa_SouthernEurope	39	ref_group_5311___ctg_2698-1672730-1675147___ZymTri_2023_family_314	39	1
Africa_SouthernEurope	39	ref_group_1893___ctg_2701-978847-979980___ZymTri_2023_family_1277	39	1
Africa_SouthernEurope	39	ref_group_3780___ctg_2704-417373-418115___ZymTri_2023_family_1507	39	1
Africa_SouthernEurope	39	ref_group_3727___ctg_2697-1268545-1269166___ZymTri_2023_family_1507	39	1
Africa_SouthernEurope	39	ref_group_634___ctg_2698-647184-648089___ZymTri_2023_family_1105	39	1
Africa_SouthernEurope	39	ref_group_819___ctg_2701-1247907-1248506___ZymTri_2023_family_1172	39	1
Africa_SouthernEurope	39	ref_group_8011___ctg_2703-842082-842689___ZymTri_2023_family_767	39	1
Africa_SouthernEurope	39	ref_group_7167___ctg_2706-1445870-1446468___ZymTri_2023_family_630	39	1
Africa_SouthernEurope	39	ref_group_1909___ctg_2708-256819-257457___ZymTri_2023_family_1277	39	1
Africa_SouthernEurope	39	ref_group_2093___ctg_2708-550807-551463___ZymTri_2023_family_1309	39	1
Africa_SouthernEurope	39	ref_group_6054___ctg_2696-5958057-5958594___ZymTri_2023_family_471	39	1
Africa_SouthernEurope	39	ref_group_1932___ctg_2697-535425-535593___ZymTri_2023_family_1288	39	1
Africa_SouthernEurope	39	ref_group_6554___ctg_2697-1394253-1394707___ZymTri_2023_family_543	39	1
Africa_SouthernEurope	39	ref_group_2471___ctg_2699-1435648-1436332___ZymTri_2023_family_1347	39	1
Africa_SouthernEurope	39	ref_group_1902___ctg_2704-802245-802370___ZymTri_2023_family_1277	39	1
Africa_SouthernEurope	39	ref_group_5996___ctg_2704-804199-805649___ZymTri_2023_family_464	39	1
Africa_SouthernEurope	39	ref_group_8021___ctg_2706-348487-349147___ZymTri_2023_family_767	39	1
Africa_SouthernEurope	39	ref_group_1991___ctg_2707-714746-715178___ZymTri_2023_family_1289	39	1
Africa_SouthernEurope	39	ref_group_6445___ctg_2698-2265973-2267203___ZymTri_2023_family_530	39	1
Africa_SouthernEurope	39	ref_group_810___ctg_2699-1061370-1062094___ZymTri_2023_family_1172	39	1
Africa_SouthernEurope	39	ref_group_2672___ctg_2700-2165038-2165659___ZymTri_2023_family_140	39	1
Africa_SouthernEurope	39	ref_group_1975___ctg_2707-971508-972173___ZymTri_2023_family_1288	39	1
Africa_SouthernEurope	39	ref_group_7483___ctg_2696-2376286-2377054___ZymTri_2023_family_684	39	1
Africa_SouthernEurope	39	ref_group_792___ctg_2697-918231-918741___ZymTri_2023_family_1172	39	1
Africa_SouthernEurope	39	ref_group_2616___ctg_2698-714112-715002___ZymTri_2023_family_1390	39	1
Africa_SouthernEurope	39	ref_group_6522___ctg_2705-205201-209035___ZymTri_2023_family_532	39	1
Africa_SouthernEurope	39	ref_group_708___ctg_2696-3404757-3407333___ZymTri_2023_family_1157	38	0.974359
Africa_SouthernEurope	39	ref_group_7163___ctg_2697-3080588-3080712___ZymTri_2023_family_630	38	0.974359
Africa_SouthernEurope	39	ref_group_992___ctg_2697-3497409-3499685___ZymTri_2023_family_1193	39	1
Africa_SouthernEurope	39	ref_group_3777___ctg_2703-2249681-2250385___ZymTri_2023_family_1507	39	1
Africa_SouthernEurope	39	ref_group_5237___ctg_2697-847488-848572___ZymTri_2023_family_295	38	0.974359
Africa_SouthernEurope	39	ref_group_796___ctg_2697-2038112-2039188___ZymTri_2023_family_1172	39	1
Africa_SouthernEurope	39	ref_group_3685___ctg_2696-1101863-1104608___ZymTri_2023_family_1495	39	1
Africa_SouthernEurope	39	ref_group_1931___ctg_2697-534878-535315___ZymTri_2023_family_1288	39	1
Africa_SouthernEurope	39	ref_group_7486___ctg_2697-1792852-1793697___ZymTri_2023_family_684	39	1
Africa_SouthernEurope	39	ref_group_2670___ctg_2699-928711-929319___ZymTri_2023_family_140	39	1
Africa_SouthernEurope	39	ref_group_3763___ctg_2701-850715-851180___ZymTri_2023_family_1507	39	1
Africa_SouthernEurope	39	ref_group_3800___ctg_2702-1332325-1332838___ZymTri_2023_family_1508	39	1
Africa_SouthernEurope	39	ref_group_2490___ctg_2702-1577010-1577595___ZymTri_2023_family_1347	39	1
Africa_SouthernEurope	39	ref_group_7841___ctg_2703-2189256-2189944___ZymTri_2023_family_752	37	0.948718
Africa_SouthernEurope	39	ref_group_2496___ctg_2705-543115-543790___ZymTri_2023_family_1347	39	1
Africa_SouthernEurope	39	ref_group_3742___ctg_2698-1729919-1730035___ZymTri_2023_family_1507	39	1
Africa_SouthernEurope	39	ref_group_89___ctg_2698-2196572-2196788___ZymTri_2023_family_1037	39	1
Africa_SouthernEurope	39	ref_group_7491___ctg_2700-1693908-1694352___ZymTri_2023_family_684	39	1
Africa_SouthernEurope	39	ref_group_7497___ctg_2705-703436-705808___ZymTri_2023_family_684	39	1
Africa_SouthernEurope	39	ref_group_1641___ctg_2697-2969639-2970403___ZymTri_2023_family_1254	39	1
Africa_SouthernEurope	39	ref_group_3744___ctg_2698-1730732-1730993___ZymTri_2023_family_1507	39	1
Africa_SouthernEurope	39	ref_group_1898___ctg_2702-1619448-1619570___ZymTri_2023_family_1277	39	1
Africa_SouthernEurope	39	ref_group_7166___ctg_2703-493567-494186___ZymTri_2023_family_630	39	1
Africa_SouthernEurope	39	ref_group_3685___ctg_2708-379859-380631___ZymTri_2023_family_1493	39	1
Africa_SouthernEurope	39	ref_group_3936___ctg_2697-299629-301789___ZymTri_2023_family_1540	39	1
Africa_SouthernEurope	39	ref_group_3741___ctg_2698-1729343-1729679___ZymTri_2023_family_1507	38	0.974359
Africa_SouthernEurope	39	ref_group_720___ctg_2701-275584-276111___ZymTri_2023_family_1157	39	1
Africa_SouthernEurope	39	ref_group_5413___ctg_2705-844180-844929___ZymTri_2023_family_327	39	1
Africa_SouthernEurope	39	ref_group_3603___ctg_2697-2847081-2850599___ZymTri_2023_family_1489	39	1
Africa_SouthernEurope	39	ref_group_604___ctg_2699-2036887-2037543___ZymTri_2023_family_1093	37	0.948718
Africa_SouthernEurope	39	ref_group_2498___ctg_2706-915279-915792___ZymTri_2023_family_1347	39	1
Africa_SouthernEurope	39	ref_group_3758___ctg_2700-2070609-2071324___ZymTri_2023_family_1507	38	0.974359
Africa_SouthernEurope	39	ref_group_1684___ctg_2708-223413-224198___ZymTri_2023_family_1261	39	1
Africa_SouthernEurope	39	ref_group_3728___ctg_2697-1619049-1619360___ZymTri_2023_family_1507	38	0.974359
Africa_SouthernEurope	39	ref_group_5995___ctg_2700-1692884-1693622___ZymTri_2023_family_464	39	1
Africa_SouthernEurope	39	ref_group_3767___ctg_2701-1787895-1789095___ZymTri_2023_family_1507	39	1
Africa_SouthernEurope	39	ref_group_3679___ctg_2702-889762-892685___ZymTri_2023_family_1492	39	1
Africa_SouthernEurope	39	ref_group_8220___ctg_2698-2876755-2879055___ZymTri_2023_family_875	39	1
Africa_SouthernEurope	39	ref_group_1673___ctg_2700-1734349-1734987___ZymTri_2023_family_1261	39	1
Africa_SouthernEurope	39	ref_group_1645___ctg_2707-1187765-1188105___ZymTri_2023_family_1254	39	1
Africa_SouthernEurope	39	ref_group_1910___ctg_2708-257765-258108___ZymTri_2023_family_1277	39	1
Africa_SouthernEurope	39	ref_group_2658___ctg_2696-1340405-1341152___ZymTri_2023_family_140	39	1
Africa_SouthernEurope	39	ref_group_6059___ctg_2698-1083457-1084119___ZymTri_2023_family_471	39	1
Africa_SouthernEurope	39	ref_group_8606___ctg_2699-1031315-1034261___ZymTri_2023_family_977	39	1
Africa_SouthernEurope	39	ref_group_6064___ctg_2703-1060567-1061456___ZymTri_2023_family_471	39	1
Africa_SouthernEurope	39	ref_group_3724___ctg_2697-531970-532189___ZymTri_2023_family_1507	39	1
Africa_SouthernEurope	39	ref_group_1854___ctg_2705-1173830-1174318___ZymTri_2023_family_1273	39	1
Africa_SouthernEurope	39	ref_group_6406___ctg_2699-1280186-1281102___ZymTri_2023_family_525	39	1
Africa_SouthernEurope	39	ref_group_2006___ctg_2701-1216660-1218981___ZymTri_2023_family_1290	39	1
Africa_SouthernEurope	39	ref_group_825___ctg_2702-1619638-1619959___ZymTri_2023_family_1172	39	1
Africa_SouthernEurope	39	ref_group_2664___ctg_2696-3453903-3454658___ZymTri_2023_family_140	39	1
Africa_SouthernEurope	39	ref_group_5423___ctg_2701-1093707-1096818___ZymTri_2023_family_330	39	1
Africa_SouthernEurope	39	ref_group_2745___ctg_2703-693968-694794___ZymTri_2023_family_141	39	1
Africa_SouthernEurope	39	ref_group_8266___ctg_2706-1458449-1459007___ZymTri_2023_family_891	39	1
Africa_SouthernEurope	39	ref_group_3721___ctg_2696-3531125-3531733___ZymTri_2023_family_1507	39	1
Africa_SouthernEurope	39	ref_group_2456___ctg_2696-5999643-6000425___ZymTri_2023_family_1347	39	1
Africa_SouthernEurope	39	ref_group_3584___ctg_2697-2533925-2536667___ZymTri_2023_family_1487	39	1
Africa_SouthernEurope	39	ref_group_2022___ctg_2698-950515-950993___ZymTri_2023_family_1295	39	1
Africa_SouthernEurope	39	ref_group_2023___ctg_2700-2356843-2359023___ZymTri_2023_family_1295	39	1
Africa_SouthernEurope	39	ref_group_8221___ctg_2702-1481508-1482272___ZymTri_2023_family_875	39	1
Africa_SouthernEurope	39	ref_group_2747___ctg_2706-1016685-1017483___ZymTri_2023_family_141	39	1
Africa_SouthernEurope	39	ref_group_6032___ctg_2697-2239160-2239932___ZymTri_2023_family_469	39	1
Africa_SouthernEurope	39	ref_group_7165___ctg_2701-950762-953360___ZymTri_2023_family_630	39	1
Africa_SouthernEurope	39	ref_group_4466___ctg_2707-1248532-1252332___ZymTri_2023_family_232	39	1
Africa_SouthernEurope	39	ref_group_5460___ctg_2696-5987312-5987966___ZymTri_2023_family_334	39	1
Africa_SouthernEurope	39	ref_group_994___ctg_2698-1830196-1830920___ZymTri_2023_family_1193	39	1
Africa_SouthernEurope	39	ref_group_7838___ctg_2700-1181828-1182159___ZymTri_2023_family_752	39	1
Africa_SouthernEurope	39	nonref_group_260076___ctg_134-876-1290___ZymTri_2023_family_884	1	0.025641
Africa_SouthernEurope	39	nonref_group_173242___ctg_1877-7554-7756___ZymTri_2023_family_488	1	0.025641
Africa_SouthernEurope	39	nonref_group_272238___ctg_2696-895818-895828___ZymTri_2023_family_940	1	0.025641
Africa_SouthernEurope	39	nonref_group_206801___ctg_2696-1390860-1391027___ZymTri_2023_family_652	2	0.0512821
Africa_SouthernEurope	39	nonref_group_288381___ctg_2696-1939264-1939268___ZymTri_2023_family_989	1	0.025641
Africa_SouthernEurope	39	nonref_group_41809___ctg_2696-2946833-2946836___ZymTri_2023_family_1250	1	0.025641
Africa_SouthernEurope	39	nonref_group_280230___ctg_2697-1046442-1046498___ZymTri_2023_family_962	1	0.025641
Africa_SouthernEurope	39	nonref_group_285___ctg_2697-2904619-2904795___ZymTri_2023_family_1004	1	0.025641
Africa_SouthernEurope	39	nonref_group_168771___ctg_2698-207873-207891___ZymTri_2023_family_480	1	0.025641
Africa_SouthernEurope	39	nonref_group_121729___ctg_2698-351637-351643___ZymTri_2023_family_243	1	0.025641
Africa_SouthernEurope	39	nonref_group_151844___ctg_2698-915340-915348___ZymTri_2023_family_343	2	0.0512821
Africa_SouthernEurope	39	nonref_group_177194___ctg_2698-1116851-1117054___ZymTri_2023_family_495	1	0.025641
Africa_SouthernEurope	39	nonref_group_288988___ctg_2698-1368348-1368393___ZymTri_2023_family_989	1	0.025641
Africa_SouthernEurope	39	nonref_group_25838___ctg_2698-1995929-1995939___ZymTri_2023_family_116	1	0.025641
Africa_SouthernEurope	39	nonref_group_96453___ctg_2698-2800691-2800846___ZymTri_2023_family_165	1	0.025641
Africa_SouthernEurope	39	nonref_group_44807___ctg_2698-2823322-2823328___ZymTri_2023_family_1272	2	0.0512821
Africa_SouthernEurope	39	nonref_group_217039___ctg_2698-2974010-2974322___ZymTri_2023_family_692	1	0.025641
Africa_SouthernEurope	39	nonref_group_96522___ctg_2699-479724-479782___ZymTri_2023_family_165	2	0.0512821
Africa_SouthernEurope	39	nonref_group_86993___ctg_2699-833706-833714___ZymTri_2023_family_152	1	0.025641
Africa_SouthernEurope	39	nonref_group_24297___ctg_2699-1336619-1354277___ZymTri_2023_family_1135	1	0.025641
Africa_SouthernEurope	39	nonref_group_154858___ctg_2699-1619233-1619245___ZymTri_2023_family_346	1	0.025641
Africa_SouthernEurope	39	nonref_group_117616___ctg_2699-1623915-1623972___ZymTri_2023_family_226	1	0.025641
Africa_SouthernEurope	39	nonref_group_25973___ctg_2700-1388962-1389163___ZymTri_2023_family_116	1	0.025641
Africa_SouthernEurope	39	nonref_group_56684___ctg_2700-1418390-1418617___ZymTri_2023_family_1354	1	0.025641
Africa_SouthernEurope	39	nonref_group_261231___ctg_2700-1900787-1900790___ZymTri_2023_family_884	1	0.025641
Africa_SouthernEurope	39	nonref_group_276897___ctg_2701-135779-135823___ZymTri_2023_family_945	1	0.025641
Africa_SouthernEurope	39	nonref_group_170393___ctg_2701-155808-155836___ZymTri_2023_family_480	1	0.025641
Africa_SouthernEurope	39	nonref_group_73151___ctg_2701-1159524-1159535___ZymTri_2023_family_1473	1	0.025641
Africa_SouthernEurope	39	nonref_group_217635___ctg_2702-813713-813878___ZymTri_2023_family_692	1	0.025641
Africa_SouthernEurope	39	nonref_group_67491___ctg_2702-1627623-1628055___ZymTri_2023_family_1463	2	0.0512821
Africa_SouthernEurope	39	nonref_group_181556___ctg_2702-1753660-1753667___ZymTri_2023_family_521	1	0.025641
Africa_SouthernEurope	39	nonref_group_240391___ctg_2703-443379-443446___ZymTri_2023_family_785	1	0.025641
Africa_SouthernEurope	39	nonref_group_73921___ctg_2703-2111725-2111734___ZymTri_2023_family_1473	1	0.025641
Africa_SouthernEurope	39	nonref_group_240462___ctg_2703-2223936-2224135___ZymTri_2023_family_785	1	0.025641
Africa_SouthernEurope	39	nonref_group_252787___ctg_2703-2261739-2261759___ZymTri_2023_family_813	1	0.025641
Africa_SouthernEurope	39	nonref_group_257523___ctg_2704-1359529-1359561___ZymTri_2023_family_850	2	0.0512821
Africa_SouthernEurope	39	nonref_group_149705___ctg_2705-302299-302387___ZymTri_2023_family_325	1	0.025641
Africa_SouthernEurope	39	nonref_group_281488___ctg_2705-647682-647895___ZymTri_2023_family_962	1	0.025641
Africa_SouthernEurope	39	nonref_group_183880___ctg_2705-766117-766191___ZymTri_2023_family_543	1	0.025641
Africa_SouthernEurope	39	nonref_group_856___ctg_2705-1364118-1364152___ZymTri_2023_family_1004	1	0.025641
Africa_SouthernEurope	39	nonref_group_46599___ctg_2706-197292-197683___ZymTri_2023_family_1280	1	0.025641
Africa_SouthernEurope	39	nonref_group_89853___ctg_2706-886614-886624___ZymTri_2023_family_152	1	0.025641
Africa_SouthernEurope	39	nonref_group_290361___ctg_2707-571661-571664___ZymTri_2023_family_989	1	0.025641
Africa_SouthernEurope	39	nonref_group_90285___ctg_2708-126602-126771___ZymTri_2023_family_152	1	0.025641
Africa_SouthernEurope	39	nonref_group_3488___ctg_2708-405569-405857___ZymTri_2023_family_1019	1	0.025641
Africa_SouthernEurope	39	nonref_group_43099___ctg_2708-868383-868386___ZymTri_2023_family_1250	1	0.025641
Africa_SouthernEurope	39	nonref_group_258574___ctg_2709-725131-725143___ZymTri_2023_family_851	1	0.025641
Africa_SouthernEurope	39	nonref_group_45360___ctg_2710-190670-191047___ZymTri_2023_family_1272	1	0.025641
Africa_SouthernEurope	39	nonref_group_75337___ctg_2711-398035-398098___ZymTri_2023_family_1473	1	0.025641
Africa_SouthernEurope	39	nonref_group_112870___ctg_2713-417261-417278___ZymTri_2023_family_199	1	0.025641
Africa_SouthernEurope	39	nonref_group_292634___ctg_848-11148-11606___ZymTri_2023_family_99	2	0.0512821
Africa_SouthernEurope	39	nonref_group_92211___ctg_932-6296-6306___ZymTri_2023_family_152	1	0.025641
Africa_SouthernEurope	39	nonref_group_182164___ctg_1085-154-159___ZymTri_2023_family_543	1	0.025641
Africa_SouthernEurope	39	nonref_group_291460___ctg_268-7465-7568___ZymTri_2023_family_99	1	0.025641
Africa_SouthernEurope	39	nonref_group_70004___ctg_2696-1662740-1662925___ZymTri_2023_family_1473	1	0.025641
Africa_SouthernEurope	39	nonref_group_84954___ctg_2696-3028471-3028672___ZymTri_2023_family_152	1	0.025641
Africa_SouthernEurope	39	nonref_group_260371___ctg_2696-4294327-4294331___ZymTri_2023_family_884	2	0.0512821
Africa_SouthernEurope	39	nonref_group_253424___ctg_2696-4752501-4752704___ZymTri_2023_family_818	2	0.0512821
Africa_SouthernEurope	39	nonref_group_85588___ctg_2697-497410-497448___ZymTri_2023_family_152	1	0.025641
Africa_SouthernEurope	39	nonref_group_243033___ctg_2697-1963002-1963100___ZymTri_2023_family_795	1	0.025641
Africa_SouthernEurope	39	nonref_group_99134___ctg_2697-2410002-2410005___ZymTri_2023_family_168	2	0.0512821
Africa_SouthernEurope	39	nonref_group_106030___ctg_2697-2692571-2692749___ZymTri_2023_family_199	1	0.025641
Africa_SouthernEurope	39	nonref_group_59804___ctg_2697-2702157-2702354___ZymTri_2023_family_1392	1	0.025641
Africa_SouthernEurope	39	nonref_group_86084___ctg_2697-3136301-3136330___ZymTri_2023_family_152	1	0.025641
Africa_SouthernEurope	39	nonref_group_23004___ctg_2697-3315262-3315272___ZymTri_2023_family_1110	2	0.0512821
Africa_SouthernEurope	39	nonref_group_98071___ctg_2698-488867-489098___ZymTri_2023_family_166	2	0.0512821
Africa_SouthernEurope	39	nonref_group_217082___ctg_2699-207506-207541___ZymTri_2023_family_692	1	0.025641
Africa_SouthernEurope	39	nonref_group_107613___ctg_2699-1378205-1378469___ZymTri_2023_family_199	1	0.025641
Africa_SouthernEurope	39	nonref_group_40732___ctg_2701-1592516-1592519___ZymTri_2023_family_1245	2	0.0512821
Africa_SouthernEurope	39	nonref_group_198531___ctg_2702-1080746-1080753___ZymTri_2023_family_612	1	0.025641
Africa_SouthernEurope	39	nonref_group_88816___ctg_2703-1401731-1401905___ZymTri_2023_family_152	1	0.025641
Africa_SouthernEurope	39	nonref_group_171268___ctg_2703-1683143-1683184___ZymTri_2023_family_480	1	0.025641
Africa_SouthernEurope	39	nonref_group_110074___ctg_2703-1700099-1700110___ZymTri_2023_family_199	1	0.025641
Africa_SouthernEurope	39	nonref_group_3070___ctg_2703-2359734-2359782___ZymTri_2023_family_1019	1	0.025641
Africa_SouthernEurope	39	nonref_group_110554___ctg_2704-1308564-1308651___ZymTri_2023_family_199	1	0.025641
Africa_SouthernEurope	39	nonref_group_246294___ctg_2706-62727-62921___ZymTri_2023_family_795	3	0.0769231
Africa_SouthernEurope	39	nonref_group_150030___ctg_2706-1269937-1270013___ZymTri_2023_family_325	1	0.025641
Africa_SouthernEurope	39	nonref_group_58496___ctg_2708-361571-361660___ZymTri_2023_family_138	1	0.025641
Africa_SouthernEurope	39	nonref_group_262119___ctg_2708-361657-361706___ZymTri_2023_family_884	1	0.025641
Africa_SouthernEurope	39	nonref_group_61655___ctg_2708-694911-694916___ZymTri_2023_family_1396	3	0.0769231
Africa_SouthernEurope	39	nonref_group_52691___ctg_2709-665974-666346___ZymTri_2023_family_1335	1	0.025641
Africa_SouthernEurope	39	nonref_group_275489___ctg_2710-75080-75090___ZymTri_2023_family_940	1	0.025641
Africa_SouthernEurope	39	nonref_group_290764___ctg_373-8798-8980___ZymTri_2023_family_989	1	0.025641
Africa_SouthernEurope	39	nonref_group_200679___ctg_545-9831-9845___ZymTri_2023_family_612	1	0.025641
Africa_SouthernEurope	39	nonref_group_201026___ctg_2696-2093315-2093419___ZymTri_2023_family_617	1	0.025641
Africa_SouthernEurope	39	nonref_group_85207___ctg_2696-4340062-4340100___ZymTri_2023_family_152	2	0.0512821
Africa_SouthernEurope	39	nonref_group_288724___ctg_2697-1389668-1389730___ZymTri_2023_family_989	1	0.025641
Africa_SouthernEurope	39	nonref_group_168732___ctg_2697-3693235-3693523___ZymTri_2023_family_480	1	0.025641
Africa_SouthernEurope	39	nonref_group_267734___ctg_2699-735820-735882___ZymTri_2023_family_936	2	0.0512821
Africa_SouthernEurope	39	nonref_group_48875___ctg_2700-1012161-1012376___ZymTri_2023_family_1316	4	0.102564
Africa_SouthernEurope	39	nonref_group_268162___ctg_2701-250007-250356___ZymTri_2023_family_936	1	0.025641
Africa_SouthernEurope	39	nonref_group_123259___ctg_2701-833071-833130___ZymTri_2023_family_243	1	0.025641
Africa_SouthernEurope	39	nonref_group_88105___ctg_2701-1349078-1349097___ZymTri_2023_family_152	2	0.0512821
Africa_SouthernEurope	39	nonref_group_165846___ctg_2701-1957687-1957696___ZymTri_2023_family_47	2	0.0512821
Africa_SouthernEurope	39	nonref_group_234124___ctg_2701-2230177-2230187___ZymTri_2023_family_76	2	0.0512821
Africa_SouthernEurope	39	nonref_group_135848___ctg_2701-2241202-2241418___ZymTri_2023_family_29	4	0.102564
Africa_SouthernEurope	39	nonref_group_88305___ctg_2701-2470579-2470645___ZymTri_2023_family_152	1	0.025641
Africa_SouthernEurope	39	nonref_group_1807___ctg_2703-2300666-2300712___ZymTri_2023_family_1017	3	0.0769231
Africa_SouthernEurope	39	nonref_group_171434___ctg_2704-268673-268993___ZymTri_2023_family_480	1	0.025641
Africa_SouthernEurope	39	nonref_group_275136___ctg_2706-1444150-1444153___ZymTri_2023_family_940	1	0.025641
Africa_SouthernEurope	39	nonref_group_112437___ctg_2709-630486-630642___ZymTri_2023_family_199	1	0.025641
Africa_SouthernEurope	39	nonref_group_90977___ctg_2711-385554-385861___ZymTri_2023_family_152	1	0.025641
Africa_SouthernEurope	39	nonref_group_91080___ctg_2712-205437-205847___ZymTri_2023_family_152	1	0.025641
Africa_SouthernEurope	39	nonref_group_241202___ctg_602-25350-25359___ZymTri_2023_family_785	2	0.0512821
Africa_SouthernEurope	39	nonref_group_98628___ctg_178-16009-16244___ZymTri_2023_family_168	3	0.0769231
Africa_SouthernEurope	39	nonref_group_167401___ctg_2696-847005-847544___ZymTri_2023_family_480	2	0.0512821
Africa_SouthernEurope	39	nonref_group_104809___ctg_2696-4120266-4120275___ZymTri_2023_family_199	1	0.025641
Africa_SouthernEurope	39	nonref_group_252090___ctg_2698-180627-180795___ZymTri_2023_family_813	1	0.025641
Africa_SouthernEurope	39	nonref_group_106534___ctg_2698-929203-929521___ZymTri_2023_family_199	2	0.0512821
Africa_SouthernEurope	39	nonref_group_182967___ctg_2698-2717253-2717726___ZymTri_2023_family_543	1	0.025641
Africa_SouthernEurope	39	nonref_group_157398___ctg_2700-2694904-2695133___ZymTri_2023_family_352	2	0.0512821
Africa_SouthernEurope	39	nonref_group_99835___ctg_2702-1063845-1063880___ZymTri_2023_family_168	4	0.102564
Africa_SouthernEurope	39	nonref_group_256189___ctg_2706-524105-524314___ZymTri_2023_family_826	1	0.025641
Africa_SouthernEurope	39	nonref_group_185834___ctg_2710-70927-71103___ZymTri_2023_family_568	1	0.025641
Africa_SouthernEurope	39	nonref_group_126239___ctg_2710-74664-74882___ZymTri_2023_family_243	1	0.025641
Africa_SouthernEurope	39	nonref_group_235786___ctg_2710-121754-121956___ZymTri_2023_family_76	4	0.102564
Africa_SouthernEurope	39	nonref_group_161758___ctg_2710-186077-186798___ZymTri_2023_family_369	1	0.025641
Africa_SouthernEurope	39	nonref_group_184888___ctg_2696-3795837-3795844___ZymTri_2023_family_568	3	0.0769231
Africa_SouthernEurope	39	nonref_group_151755___ctg_2697-1777447-1777552___ZymTri_2023_family_343	3	0.0769231
Africa_SouthernEurope	39	nonref_group_168541___ctg_2697-2548346-2548503___ZymTri_2023_family_480	1	0.025641
Africa_SouthernEurope	39	nonref_group_140716___ctg_2698-1705695-1705898___ZymTri_2023_family_310	5	0.128205
Africa_SouthernEurope	39	nonref_group_262756___ctg_2700-1790238-1790476___ZymTri_2023_family_885	4	0.102564
Africa_SouthernEurope	39	nonref_group_148691___ctg_2701-861759-861762___ZymTri_2023_family_325	1	0.025641
Africa_SouthernEurope	39	nonref_group_234444___ctg_2703-312999-313015___ZymTri_2023_family_76	2	0.0512821
Africa_SouthernEurope	39	nonref_group_124420___ctg_2704-324075-324253___ZymTri_2023_family_243	1	0.025641
Africa_SouthernEurope	39	nonref_group_47966___ctg_2708-171764-171767___ZymTri_2023_family_1310	5	0.128205
Africa_SouthernEurope	39	nonref_group_82271___ctg_2709-90683-90766___ZymTri_2023_family_15	3	0.0769231
Africa_SouthernEurope	39	nonref_group_25067___ctg_2709-100422-100427___ZymTri_2023_family_1135	2	0.0512821
Africa_SouthernEurope	39	nonref_group_200526___ctg_2715-121402-121670___ZymTri_2023_family_612	1	0.025641
Africa_SouthernEurope	39	nonref_group_134470___ctg_870-504-602___ZymTri_2023_family_279	4	0.102564
Africa_SouthernEurope	39	nonref_group_86745___ctg_2698-3138002-3138659___ZymTri_2023_family_152	1	0.025641
Africa_SouthernEurope	39	nonref_group_260570___ctg_2697-1779565-1779568___ZymTri_2023_family_884	3	0.0769231
Africa_SouthernEurope	39	nonref_group_87359___ctg_2699-2783093-2783411___ZymTri_2023_family_152	1	0.025641
Africa_SouthernEurope	39	nonref_group_274146___ctg_2701-1476446-1476710___ZymTri_2023_family_940	1	0.025641
Africa_SouthernEurope	39	nonref_group_277912___ctg_2701-2242002-2242282___ZymTri_2023_family_95	6	0.153846
Africa_SouthernEurope	39	nonref_group_88515___ctg_2702-1361223-1361260___ZymTri_2023_family_152	7	0.179487
Africa_SouthernEurope	39	nonref_group_153209___ctg_2702-1514854-1514889___ZymTri_2023_family_344	6	0.153846
Africa_SouthernEurope	39	nonref_group_82014___ctg_2704-144077-144157___ZymTri_2023_family_15	1	0.025641
Africa_SouthernEurope	39	nonref_group_84591___ctg_2696-976409-976483___ZymTri_2023_family_152	2	0.0512821
Africa_SouthernEurope	39	nonref_group_167520___ctg_2696-1365467-1365770___ZymTri_2023_family_480	1	0.025641
Africa_SouthernEurope	39	nonref_group_104184___ctg_2696-2160744-2160842___ZymTri_2023_family_199	1	0.025641
Africa_SouthernEurope	39	nonref_group_106615___ctg_2698-1268315-1268430___ZymTri_2023_family_199	1	0.025641
Africa_SouthernEurope	39	nonref_group_106663___ctg_2698-1439371-1439825___ZymTri_2023_family_199	1	0.025641
Africa_SouthernEurope	39	nonref_group_169457___ctg_2699-379236-379371___ZymTri_2023_family_480	3	0.0769231
Africa_SouthernEurope	39	nonref_group_276955___ctg_2701-1361838-1362183___ZymTri_2023_family_945	1	0.025641
Africa_SouthernEurope	39	nonref_group_112505___ctg_2710-254496-254592___ZymTri_2023_family_199	2	0.0512821
Africa_SouthernEurope	39	nonref_group_56738___ctg_2703-433335-433738___ZymTri_2023_family_1354	3	0.0769231
Africa_SouthernEurope	39	nonref_group_75120___ctg_2708-643260-643299___ZymTri_2023_family_1473	1	0.025641
Africa_SouthernEurope	39	nonref_group_90791___ctg_2710-256286-256388___ZymTri_2023_family_152	1	0.025641
Africa_SouthernEurope	39	nonref_group_269747___ctg_2715-363045-363357___ZymTri_2023_family_936	1	0.025641
Africa_SouthernEurope	39	nonref_group_130524___ctg_2674-14300-14309___ZymTri_2023_family_253	10	0.25641
Africa_SouthernEurope	39	nonref_group_217215___ctg_2699-2345570-2345799___ZymTri_2023_family_692	5	0.128205
Africa_SouthernEurope	39	nonref_group_174228___ctg_2710-69865-70386___ZymTri_2023_family_492	1	0.025641
Africa_SouthernEurope	39	nonref_group_276202___ctg_2697-885535-885761___ZymTri_2023_family_945	3	0.0769231
Africa_SouthernEurope	39	nonref_group_129703___ctg_2701-2243368-2243654___ZymTri_2023_family_250	9	0.230769
Africa_SouthernEurope	39	nonref_group_200261___ctg_2712-186528-186714___ZymTri_2023_family_612	1	0.025641
Africa_SouthernEurope	39	nonref_group_137300___ctg_2714-152936-153567___ZymTri_2023_family_294	1	0.025641
Africa_SouthernEurope	39	nonref_group_38802___ctg_870-151-400___ZymTri_2023_family_1222	3	0.0769231
Africa_SouthernEurope	39	nonref_group_4820___ctg_2698-3137745-3138491___ZymTri_2023_family_1037	9	0.230769
Africa_SouthernEurope	39	nonref_group_39343___ctg_2700-1986859-1987146___ZymTri_2023_family_1231	7	0.179487
Africa_SouthernEurope	39	nonref_group_74137___ctg_2704-1352740-1352749___ZymTri_2023_family_1473	8	0.205128
Africa_SouthernEurope	39	nonref_group_104894___ctg_2696-4350859-4351346___ZymTri_2023_family_199	2	0.0512821
Africa_SouthernEurope	39	nonref_group_293306___ctg_2698-1510163-1510169___ZymTri_2023_family_997	4	0.102564
Africa_SouthernEurope	39	nonref_group_99346___ctg_2698-2673944-2674269___ZymTri_2023_family_168	7	0.179487
Africa_SouthernEurope	39	nonref_group_57746___ctg_2700-793697-793975___ZymTri_2023_family_1366	6	0.153846
Africa_SouthernEurope	39	nonref_group_171300___ctg_2703-1765892-1766149___ZymTri_2023_family_480	1	0.025641
Africa_SouthernEurope	39	nonref_group_39496___ctg_2703-2048396-2048838___ZymTri_2023_family_1231	4	0.102564
Africa_SouthernEurope	39	nonref_group_215881___ctg_2705-647305-648105___ZymTri_2023_family_691	9	0.230769
Africa_SouthernEurope	39	nonref_group_91025___ctg_2712-127824-128285___ZymTri_2023_family_152	5	0.128205
Africa_SouthernEurope	39	nonref_group_112811___ctg_2712-476171-476262___ZymTri_2023_family_199	2	0.0512821
Africa_SouthernEurope	39	nonref_group_159119___ctg_2699-2345673-2345940___ZymTri_2023_family_360	8	0.205128
Africa_SouthernEurope	39	nonref_group_281735___ctg_2707-173276-173316___ZymTri_2023_family_962	9	0.230769
Africa_SouthernEurope	39	nonref_group_42289___ctg_2698-3114603-3114606___ZymTri_2023_family_1250	1	0.025641
Africa_SouthernEurope	39	nonref_group_55790___ctg_2701-2111543-2111776___ZymTri_2023_family_1347	5	0.128205
Africa_SouthernEurope	39	nonref_group_85251___ctg_2696-4513944-4514354___ZymTri_2023_family_152	6	0.153846
Africa_SouthernEurope	39	nonref_group_64631___ctg_2696-595464-595468___ZymTri_2023_family_1423	7	0.179487
Africa_SouthernEurope	39	nonref_group_135704___ctg_2700-91660-91892___ZymTri_2023_family_29	3	0.0769231
Africa_SouthernEurope	39	nonref_group_137991___ctg_735-15521-16173___ZymTri_2023_family_300	3	0.0769231
Africa_SouthernEurope	39	nonref_group_84854___ctg_2696-2478021-2478082___ZymTri_2023_family_152	3	0.0769231
Africa_SouthernEurope	39	nonref_group_17161___ctg_2701-690846-691064___ZymTri_2023_family_1087	6	0.153846
Africa_SouthernEurope	39	nonref_group_279072___ctg_2704-1049009-1079159___ZymTri_2023_family_950	7	0.179487
Africa_SouthernEurope	39	nonref_group_124550___ctg_2704-609431-609600___ZymTri_2023_family_243	11	0.282051
Africa_SouthernEurope	39	nonref_group_274692___ctg_2704-880414-880574___ZymTri_2023_family_940	8	0.205128
Africa_SouthernEurope	39	nonref_group_215978___ctg_2707-627510-627536___ZymTri_2023_family_691	12	0.307692
Africa_SouthernEurope	39	nonref_group_135584___ctg_2698-2835460-2835490___ZymTri_2023_family_29	12	0.307692
Africa_SouthernEurope	39	nonref_group_47215___ctg_2701-2572916-2573692___ZymTri_2023_family_1299	2	0.0512821
Africa_SouthernEurope	39	nonref_group_125590___ctg_2707-1360249-1361491___ZymTri_2023_family_243	1	0.025641
Africa_SouthernEurope	39	nonref_group_16649___ctg_2716-219442-225089___ZymTri_2023_family_1077	3	0.0769231
Africa_SouthernEurope	39	nonref_group_110712___ctg_2704-1986970-1987318___ZymTri_2023_family_199	2	0.0512821
Africa_SouthernEurope	39	nonref_group_49067___ctg_2705-108570-108587___ZymTri_2023_family_1316	16	0.410256
Africa_SouthernEurope	39	nonref_group_160740___ctg_2705-1600555-1600658___ZymTri_2023_family_363	10	0.25641
Africa_SouthernEurope	39	nonref_group_90934___ctg_2711-148993-149400___ZymTri_2023_family_152	2	0.0512821
Africa_SouthernEurope	39	nonref_group_81513___ctg_2697-536800-537539___ZymTri_2023_family_15	18	0.461538
Africa_SouthernEurope	39	nonref_group_151310___ctg_2710-67616-67831___ZymTri_2023_family_327	5	0.128205
Africa_SouthernEurope	39	nonref_group_293240___ctg_2697-3572405-3587295___ZymTri_2023_family_997	6	0.153846
Africa_SouthernEurope	39	nonref_group_86826___ctg_2698-3462832-3463275___ZymTri_2023_family_152	2	0.0512821
Africa_SouthernEurope	39	nonref_group_172305___ctg_2706-1568536-1568957___ZymTri_2023_family_480	3	0.0769231
Africa_SouthernEurope	39	nonref_group_130486___ctg_735-24192-24455___ZymTri_2023_family_250	2	0.0512821
Africa_SouthernEurope	39	nonref_group_169643___ctg_2699-1372220-1372950___ZymTri_2023_family_480	1	0.025641
Africa_SouthernEurope	39	nonref_group_292488___ctg_410-151-13883___ZymTri_2023_family_99	1	0.025641
Africa_SouthernEurope	39	nonref_group_260553___ctg_2697-1518123-1518156___ZymTri_2023_family_884	17	0.435897
Africa_SouthernEurope	39	nonref_group_261920___ctg_2706-441689-442009___ZymTri_2023_family_884	14	0.358974
Africa_SouthernEurope	39	nonref_group_111744___ctg_2707-397812-398329___ZymTri_2023_family_199	1	0.025641
Africa_SouthernEurope	39	nonref_group_227053___ctg_2708-977086-977326___ZymTri_2023_family_71	1	0.025641
Africa_SouthernEurope	39	nonref_group_39291___ctg_2699-1991601-1991627___ZymTri_2023_family_1231	13	0.333333
Africa_SouthernEurope	39	nonref_group_51245___ctg_2697-372151-372650___ZymTri_2023_family_1335	1	0.025641
Africa_SouthernEurope	39	nonref_group_294190___ctg_2705-1567731-1586145___ZymTri_2023_family_997	2	0.0512821
Africa_SouthernEurope	39	nonref_group_96213___ctg_2697-2676395-2676756___ZymTri_2023_family_165	29	0.74359
Africa_SouthernEurope	39	nonref_group_162031___ctg_2701-280112-280461___ZymTri_2023_family_376	23	0.589744
Africa_SouthernEurope	39	nonref_group_119147___ctg_2706-266099-266803___ZymTri_2023_family_228	4	0.102564
Africa_SouthernEurope	39	nonref_group_215292___ctg_2698-519309-519732___ZymTri_2023_family_691	24	0.615385
Africa_SouthernEurope	39	nonref_group_197122___ctg_2698-1708517-1708641___ZymTri_2023_family_612	24	0.615385
Africa_SouthernEurope	39	nonref_group_281061___ctg_2702-2409992-2410293___ZymTri_2023_family_962	10	0.25641
Africa_SouthernEurope	39	nonref_group_91511___ctg_2714-244539-245618___ZymTri_2023_family_152	2	0.0512821
Africa_SouthernEurope	39	nonref_group_170033___ctg_2700-737739-738438___ZymTri_2023_family_480	6	0.153846
Africa_SouthernEurope	39	nonref_group_99806___ctg_2702-406727-406925___ZymTri_2023_family_168	21	0.538462
Africa_SouthernEurope	39	nonref_group_51593___ctg_2700-513410-513786___ZymTri_2023_family_1335	29	0.74359
Africa_SouthernEurope	39	nonref_group_26237___ctg_2706-723313-724234___ZymTri_2023_family_116	21	0.538462
Africa_SouthernEurope	39	nonref_group_49928___ctg_1330-11928-14323___ZymTri_2023_family_1335	2	0.0512821
Africa_SouthernEurope	39	nonref_group_118961___ctg_2696-5251034-5251580___ZymTri_2023_family_228	1	0.025641
Africa_SouthernEurope	39	nonref_group_173483___ctg_2697-3058093-3058333___ZymTri_2023_family_488	35	0.897436
Africa_SouthernEurope	39	nonref_group_157815___ctg_2706-1269015-1269205___ZymTri_2023_family_352	31	0.794872
Africa_SouthernEurope	39	nonref_group_199318___ctg_2706-106007-106351___ZymTri_2023_family_612	28	0.717949
Africa_SouthernEurope	39	nonref_group_199616___ctg_2707-444604-445335___ZymTri_2023_family_612	19	0.487179
Africa_SouthernEurope	39	nonref_group_292723___ctg_2605-16296-16958___ZymTri_2023_family_991	3	0.0769231
Africa_SouthernEurope	39	nonref_group_258960___ctg_2702-380285-380668___ZymTri_2023_family_859	17	0.435897
Africa_SouthernEurope	39	nonref_group_155215___ctg_2701-279564-280031___ZymTri_2023_family_346	1	0.025641
Africa_SouthernEurope	39	nonref_group_263615___ctg_748-2916-3850___ZymTri_2023_family_896	8	0.205128
Africa_SouthernEurope	39	nonref_group_246002___ctg_2705-265982-266353___ZymTri_2023_family_795	29	0.74359
Africa_SouthernEurope	39	nonref_group_55787___ctg_2701-1034036-1034039___ZymTri_2023_family_1347	2	0.0512821
Africa_SouthernEurope	39	nonref_group_84115___ctg_2708-571899-572506___ZymTri_2023_family_1508	9	0.230769
Africa_SouthernEurope	39	nonref_group_39999___ctg_2697-533279-533931___ZymTri_2023_family_1237	34	0.871795
Africa_SouthernEurope	39	nonref_group_112155___ctg_2708-410319-411833___ZymTri_2023_family_199	5	0.128205
Africa_SouthernEurope	39	nonref_group_111936___ctg_2707-1051545-1051879___ZymTri_2023_family_199	3	0.0769231
Africa_SouthernEurope	39	nonref_group_66101___ctg_2699-1005366-1005370___ZymTri_2023_family_1435	9	0.230769
Africa_SouthernEurope	39	nonref_group_46951___ctg_2698-2874304-2875097___ZymTri_2023_family_1290	10	0.25641
Africa_SouthernEurope	39	nonref_group_162143___ctg_2708-687565-688198___ZymTri_2023_family_376	23	0.589744
Africa_SouthernEurope	39	nonref_group_28691___ctg_2698-970462-970985___ZymTri_2023_family_1172	21	0.538462
Africa_SouthernEurope	39	nonref_group_124143___ctg_2703-1151539-1152713___ZymTri_2023_family_243	2	0.0512821
Africa_SouthernEurope	39	nonref_group_278731___ctg_2700-589647-590035___ZymTri_2023_family_950	35	0.897436
Africa_SouthernEurope	39	nonref_group_156911___ctg_2696-5875207-5875711___ZymTri_2023_family_352	4	0.102564
Africa_SouthernEurope	39	nonref_group_239405___ctg_2698-2836523-2837138___ZymTri_2023_family_767	26	0.666667
Africa_SouthernEurope	39	nonref_group_130220___ctg_2709-180108-187771___ZymTri_2023_family_250	1	0.025641
Africa_SouthernEurope	39	nonref_group_153030___ctg_2699-1687481-1687859___ZymTri_2023_family_344	6	0.153846
Africa_SouthernEurope	39	nonref_group_84103___ctg_2696-4594018-4594322___ZymTri_2023_family_1507	4	0.102564
Africa_SouthernEurope	39	nonref_group_137835___ctg_2711-70878-71284___ZymTri_2023_family_300	11	0.282051
Africa_SouthernEurope	39	nonref_group_240253___ctg_2701-156138-156966___ZymTri_2023_family_785	9	0.230769
Africa_SouthernEurope	39	nonref_group_93328___ctg_2704-355747-356366___ZymTri_2023_family_1541	23	0.589744
Africa_SouthernEurope	39	nonref_group_67476___ctg_2700-1936851-1939395___ZymTri_2023_family_1463	17	0.435897
Africa_SouthernEurope	39	nonref_group_259070___ctg_2708-1028058-1052064___ZymTri_2023_family_859	18	0.461538
Africa_SouthernEurope	39	nonref_group_239398___ctg_2697-3410542-3411123___ZymTri_2023_family_767	16	0.410256
Africa_SouthernEurope	39	nonref_group_262042___ctg_2707-608799-623433___ZymTri_2023_family_884	35	0.897436
Africa_SouthernEurope	39	nonref_group_84110___ctg_2707-125910-126699___ZymTri_2023_family_1507	13	0.333333
Africa_SouthernEurope	39	nonref_group_285696___ctg_2698-835050-835231___ZymTri_2023_family_981	3	0.0769231
Africa_SouthernEurope	39	nonref_group_28697___ctg_2701-1657717-1658714___ZymTri_2023_family_1172	22	0.564103
Africa_SouthernEurope	39	nonref_group_45890___ctg_2700-893083-894117___ZymTri_2023_family_1277	33	0.846154
Africa_SouthernEurope	39	nonref_group_204600___ctg_2698-211899-212840___ZymTri_2023_family_626	30	0.769231
Africa_SouthernEurope	39	ref_group_1212___ctg_2043-14238-14975___ZymTri_2023_family_1222	1	0.025641
Africa_SouthernEurope	39	ref_group_6750___ctg_321-8845-10077___ZymTri_2023_family_59	1	0.025641
Africa_SouthernEurope	39	ref_group_4818___ctg_962-8334-9678___ZymTri_2023_family_243	3	0.0769231
Africa_SouthernEurope	39	ref_group_3923___ctg_703-0-1333___ZymTri_2023_family_152	2	0.0512821
Africa_SouthernEurope	39	ref_group_6095___ctg_1488-6465-13287___ZymTri_2023_family_48	1	0.025641
Africa_SouthernEurope	39	ref_group_8817___ctg_984-17229-21393___ZymTri_2023_family_981	4	0.102564
Africa_SouthernEurope	39	ref_group_3355___ctg_960-19764-20824___ZymTri_2023_family_147	6	0.153846
Africa_SouthernEurope	39	ref_group_5201___ctg_983-0-5991___ZymTri_2023_family_291	1	0.025641
Africa_SouthernEurope	39	ref_group_8100___ctg_1052-1147-2048___ZymTri_2023_family_826	8	0.205128
Africa_SouthernEurope	39	ref_group_1074___ctg_1104-19513-20316___ZymTri_2023_family_1222	9	0.230769
Africa_SouthernEurope	39	ref_group_6263___ctg_752-12-8183___ZymTri_2023_family_480	5	0.128205
Africa_SouthernEurope	39	ref_group_5621___ctg_1053-2791-3368___ZymTri_2023_family_355	10	0.25641
Africa_SouthernEurope	39	ref_group_1013___ctg_1053-23908-27739___ZymTri_2023_family_1204	10	0.25641
Africa_SouthernEurope	39	ref_group_1697___ctg_1102-13073-16180___ZymTri_2023_family_1272	14	0.358974
Africa_SouthernEurope	39	ref_group_2612___ctg_803-534-1337___ZymTri_2023_family_1382	5	0.128205
Africa_SouthernEurope	39	ref_group_8621___ctg_1104-11792-12507___ZymTri_2023_family_98	11	0.282051
Africa_SouthernEurope	39	ref_group_983___ctg_802-8657-9189___ZymTri_2023_family_1182	1	0.025641
Africa_SouthernEurope	39	ref_group_2890___ctg_953-0-107___ZymTri_2023_family_1431	7	0.179487
Africa_SouthernEurope	39	ref_group_4547___ctg_2602-24357-24495___ZymTri_2023_family_233	2	0.0512821
Africa_SouthernEurope	39	ref_group_6383___ctg_1053-28359-31879___ZymTri_2023_family_523	15	0.384615
Africa_SouthernEurope	39	ref_group_8950___ctg_1099-0-3606___ZymTri_2023_family_99	13	0.333333
Africa_SouthernEurope	39	ref_group_3928___ctg_848-0-1196___ZymTri_2023_family_152	1	0.025641
Africa_SouthernEurope	39	ref_group_5202___ctg_983-24422-25515___ZymTri_2023_family_291	4	0.102564
Africa_SouthernEurope	39	ref_group_1608___ctg_1051-7285-9278___ZymTri_2023_family_1245	23	0.589744
Africa_SouthernEurope	39	ref_group_7357___ctg_1891-9600-9711___ZymTri_2023_family_665	1	0.025641
Africa_SouthernEurope	39	ref_group_3343___ctg_832-18664-19891___ZymTri_2023_family_147	7	0.179487
Africa_SouthernEurope	39	ref_group_3225___ctg_1467-19314-20743___ZymTri_2023_family_147	11	0.282051
Africa_SouthernEurope	39	ref_group_7189___ctg_2614-12612-13229___ZymTri_2023_family_637	3	0.0769231
Africa_SouthernEurope	39	ref_group_6280___ctg_1053-22508-23418___ZymTri_2023_family_494	7	0.179487
Africa_SouthernEurope	39	ref_group_5700___ctg_1622-1532-8958___ZymTri_2023_family_365	3	0.0769231
Africa_SouthernEurope	39	ref_group_4170___ctg_983-23323-23685___ZymTri_2023_family_184	9	0.230769
Africa_SouthernEurope	39	ref_group_982___ctg_802-8087-8278___ZymTri_2023_family_1182	1	0.025641
Africa_SouthernEurope	39	ref_group_5271___ctg_269-12349-12614___ZymTri_2023_family_300	1	0.025641
Africa_SouthernEurope	39	ref_group_5204___ctg_1327-41267-41976___ZymTri_2023_family_294	7	0.179487
Africa_SouthernEurope	39	ref_group_3332___ctg_741-23560-23997___ZymTri_2023_family_147	16	0.410256
Africa_SouthernEurope	39	ref_group_2112___ctg_1997-2866-3017___ZymTri_2023_family_1310	3	0.0769231
Africa_SouthernEurope	39	ref_group_3245___ctg_2323-22196-22382___ZymTri_2023_family_147	12	0.307692
Africa_SouthernEurope	39	ref_group_2862___ctg_1576-7268-7389___ZymTri_2023_family_1431	3	0.0769231
Africa_SouthernEurope	39	ref_group_4647___ctg_1531-2088-2789___ZymTri_2023_family_243	2	0.0512821
Africa_SouthernEurope	39	ref_group_966___ctg_2364-2032-2184___ZymTri_2023_family_1182	2	0.0512821
Africa_SouthernEurope	39	ref_group_2983___ctg_304-6579-7102___ZymTri_2023_family_1440	8	0.205128
Africa_SouthernEurope	39	ref_group_1986___ctg_877-4140-4649___ZymTri_2023_family_1288	6	0.153846
Africa_SouthernEurope	39	ref_group_2984___ctg_304-12588-14284___ZymTri_2023_family_1440	8	0.205128
Africa_SouthernEurope	39	ref_group_3142___ctg_1329-19389-19687___ZymTri_2023_family_1467	3	0.0769231
Africa_SouthernEurope	39	ref_group_8320___ctg_2448-827-2430___ZymTri_2023_family_896	3	0.0769231
Africa_SouthernEurope	39	ref_group_2555___ctg_269-12613-12781___ZymTri_2023_family_1354	6	0.153846
Africa_SouthernEurope	39	ref_group_5532___ctg_1327-44257-44891___ZymTri_2023_family_346	10	0.25641
Africa_SouthernEurope	39	ref_group_6755___ctg_412-4358-4567___ZymTri_2023_family_59	5	0.128205
Africa_SouthernEurope	39	ref_group_967___ctg_2364-2563-2754___ZymTri_2023_family_1182	2	0.0512821
Africa_SouthernEurope	39	ref_group_4176___ctg_1575-17090-17251___ZymTri_2023_family_189	11	0.282051
Africa_SouthernEurope	39	ref_group_2974___ctg_2081-61960-62158___ZymTri_2023_family_1440	13	0.333333
[truncated: 398,855+ more rows]

## Sheet: Supplementary Data 8
isolate_id	Assigned_Cluster	NumberOfIsolatesInCluster	locus_status	TeCountWithStatus	TotalTeCount	ProportionOfTesWithStatus	ClusterMeanProportionOfTesWithStatus	CountReferenceInsertions	CountNonreferenceInsertions	ProportionReferenceInsertions	ProportionNonreferenceInsertions
Algeria_1992_ALA2a	Africa_SouthernEurope	39	common	1173	2144	0.547108	0.526193	1091	82	0.508862	0.0382463
Algeria_1992_ALA2a	Africa_SouthernEurope	39	fixed	561	2144	0.26166	0.281767	561	NA	0.26166	NA
Algeria_1992_ALA2a	Africa_SouthernEurope	39	rare	410	2144	0.191231	0.192732	40	370	0.0186567	0.172575
Algeria_1992_ALG1d	Africa_SouthernEurope	39	common	1172	2077	0.564275	0.526193	1096	76	0.527684	0.0365912
Algeria_1992_ALG1d	Africa_SouthernEurope	39	fixed	558	2077	0.268657	0.281767	558	NA	0.268657	NA
Algeria_1992_ALG1d	Africa_SouthernEurope	39	rare	347	2077	0.167068	0.192732	47	300	0.0226288	0.144439
ST16ALG_Biog_Alg74	Africa_SouthernEurope	39	common	952	1803	0.528009	0.526193	894	58	0.49584	0.0321686
ST16ALG_Biog_Alg74	Africa_SouthernEurope	39	fixed	534	1803	0.296173	0.281767	534	NA	0.296173	NA
ST16ALG_Biog_Alg74	Africa_SouthernEurope	39	rare	317	1803	0.175818	0.192732	60	257	0.0332779	0.14254
STnnJGI_SRR4235102	Africa_SouthernEurope	39	common	1141	2054	0.555501	0.526193	1068	73	0.519961	0.0355404
STnnJGI_SRR4235102	Africa_SouthernEurope	39	fixed	556	2054	0.270691	0.281767	556	NA	0.270691	NA
STnnJGI_SRR4235102	Africa_SouthernEurope	39	rare	357	2054	0.173807	0.192732	49	308	0.0238559	0.149951
STnnJGI_SRR4235106	Africa_SouthernEurope	39	common	1197	2166	0.552632	0.526193	1119	78	0.51662	0.0360111
STnnJGI_SRR4235106	Africa_SouthernEurope	39	fixed	550	2166	0.253924	0.281767	550	NA	0.253924	NA
STnnJGI_SRR4235106	Africa_SouthernEurope	39	rare	419	2166	0.193444	0.192732	73	346	0.0337027	0.159741
Tunisia_2008_ST08TN_33_4_3	Africa_SouthernEurope	39	common	1004	1884	0.532909	0.526193	924	80	0.490446	0.0424628
Tunisia_2008_ST08TN_33_4_3	Africa_SouthernEurope	39	fixed	555	1884	0.294586	0.281767	555	NA	0.294586	NA
Tunisia_2008_ST08TN_33_4_3	Africa_SouthernEurope	39	rare	325	1884	0.172505	0.192732	37	288	0.0196391	0.152866
Tunisia_2008_ST08TN_33_4_9	Africa_SouthernEurope	39	common	1119	2034	0.550147	0.526193	1043	76	0.512783	0.0373648
Tunisia_2008_ST08TN_33_4_9	Africa_SouthernEurope	39	fixed	557	2034	0.273845	0.281767	557	NA	0.273845	NA
Tunisia_2008_ST08TN_33_4_9	Africa_SouthernEurope	39	rare	358	2034	0.176008	0.192732	26	332	0.0127827	0.163225
Tunisia_2008_ST08TN_33_5_8	Africa_SouthernEurope	39	common	1165	2086	0.558485	0.526193	1086	79	0.520614	0.0378715
Tunisia_2008_ST08TN_33_5_8	Africa_SouthernEurope	39	fixed	560	2086	0.268456	0.281767	560	NA	0.268456	NA
Tunisia_2008_ST08TN_33_5_8	Africa_SouthernEurope	39	rare	361	2086	0.173058	0.192732	43	318	0.0206136	0.152445
Tunisia_2008_ST08TN_33_6_2	Africa_SouthernEurope	39	common	1042	1887	0.552199	0.526193	968	74	0.512984	0.0392157
Tunisia_2008_ST08TN_33_6_2	Africa_SouthernEurope	39	fixed	558	1887	0.295707	0.281767	558	NA	0.295707	NA
Tunisia_2008_ST08TN_33_6_2	Africa_SouthernEurope	39	rare	287	1887	0.152093	0.192732	45	242	0.0238474	0.128246
Tunisia_2008_ST08TN_33_6_6	Africa_SouthernEurope	39	common	965	1799	0.536409	0.526193	893	72	0.496387	0.0400222
Tunisia_2008_ST08TN_33_6_6	Africa_SouthernEurope	39	fixed	555	1799	0.308505	0.281767	555	NA	0.308505	NA
Tunisia_2008_ST08TN_33_6_6	Africa_SouthernEurope	39	rare	279	1799	0.155086	0.192732	20	259	0.0111173	0.143969
Tunisia_2008_ST08TN_33_6_9	Africa_SouthernEurope	39	common	1181	2113	0.558921	0.526193	1109	72	0.524846	0.0340748
Tunisia_2008_ST08TN_33_6_9	Africa_SouthernEurope	39	fixed	557	2113	0.263606	0.281767	557	NA	0.263606	NA
Tunisia_2008_ST08TN_33_6_9	Africa_SouthernEurope	39	rare	375	2113	0.177473	0.192732	44	331	0.0208235	0.156649
Tunisia_2008_ST08TN_33_7_4	Africa_SouthernEurope	39	common	1233	2145	0.574825	0.526193	1153	80	0.537529	0.037296
Tunisia_2008_ST08TN_33_7_4	Africa_SouthernEurope	39	fixed	557	2145	0.259674	0.281767	557	NA	0.259674	NA
Tunisia_2008_ST08TN_33_7_4	Africa_SouthernEurope	39	rare	355	2145	0.165501	0.192732	41	314	0.0191142	0.146387
Tunisia_2008_ST08TN_33_8_4	Africa_SouthernEurope	39	common	1157	2037	0.567992	0.526193	1068	89	0.5243	0.0436917
Tunisia_2008_ST08TN_33_8_4	Africa_SouthernEurope	39	fixed	558	2037	0.273932	0.281767	558	NA	0.273932	NA
Tunisia_2008_ST08TN_33_8_4	Africa_SouthernEurope	39	rare	322	2037	0.158076	0.192732	32	290	0.0157094	0.142366
Tunisia_2008_ST08TN_33_8_7	Africa_SouthernEurope	39	common	1012	1860	0.544086	0.526193	941	71	0.505914	0.038172
Tunisia_2008_ST08TN_33_8_7	Africa_SouthernEurope	39	fixed	556	1860	0.298925	0.281767	556	NA	0.298925	NA
Tunisia_2008_ST08TN_33_8_7	Africa_SouthernEurope	39	rare	292	1860	0.156989	0.192732	40	252	0.0215054	0.135484
Tunisia_2008_ST08TN_33_8_9	Africa_SouthernEurope	39	common	1142	2052	0.55653	0.526193	1059	83	0.516082	0.0404483
Tunisia_2008_ST08TN_33_8_9	Africa_SouthernEurope	39	fixed	556	2052	0.270955	0.281767	556	NA	0.270955	NA
Tunisia_2008_ST08TN_33_8_9	Africa_SouthernEurope	39	rare	354	2052	0.172515	0.192732	31	323	0.0151072	0.157407
Tunisia_2008_ST08TN_33_9_6	Africa_SouthernEurope	39	common	1157	2084	0.555182	0.526193	1080	77	0.518234	0.0369482
Tunisia_2008_ST08TN_33_9_6	Africa_SouthernEurope	39	fixed	556	2084	0.266795	0.281767	556	NA	0.266795	NA
Tunisia_2008_ST08TN_33_9_6	Africa_SouthernEurope	39	rare	371	2084	0.178023	0.192732	47	324	0.0225528	0.15547
13STF015_3	Africa_SouthernEurope	39	common	1211	2091	0.579149	0.526193	1132	79	0.541368	0.037781
13STF015_3	Africa_SouthernEurope	39	fixed	559	2091	0.267336	0.281767	559	NA	0.267336	NA
13STF015_3	Africa_SouthernEurope	39	rare	321	2091	0.153515	0.192732	40	281	0.0191296	0.134385
17STF018_1	Africa_SouthernEurope	39	common	1096	2021	0.542306	0.526193	1026	70	0.507669	0.0346363
17STF018_1	Africa_SouthernEurope	39	fixed	560	2021	0.277091	0.281767	560	NA	0.277091	NA
17STF018_1	Africa_SouthernEurope	39	rare	365	2021	0.180604	0.192732	61	304	0.0301831	0.150421
19STF013_3	Africa_SouthernEurope	39	common	1096	2040	0.537255	0.526193	1026	70	0.502941	0.0343137
19STF013_3	Africa_SouthernEurope	39	fixed	552	2040	0.270588	0.281767	552	NA	0.270588	NA
19STF013_3	Africa_SouthernEurope	39	rare	392	2040	0.192157	0.192732	86	306	0.0421569	0.15
ST13FR_Biog_SeptoDur29	Africa_SouthernEurope	39	common	1227	2175	0.564138	0.526193	1145	82	0.526437	0.0377011
ST13FR_Biog_SeptoDur29	Africa_SouthernEurope	39	fixed	559	2175	0.257011	0.281767	559	NA	0.257011	NA
ST13FR_Biog_SeptoDur29	Africa_SouthernEurope	39	rare	389	2175	0.178851	0.192732	66	323	0.0303448	0.148506
ST13FR_Biog_SeptoDur82	Africa_SouthernEurope	39	common	1322	2277	0.580588	0.526193	1232	90	0.541063	0.0395257
ST13FR_Biog_SeptoDur82	Africa_SouthernEurope	39	fixed	559	2277	0.245498	0.281767	559	NA	0.245498	NA
ST13FR_Biog_SeptoDur82	Africa_SouthernEurope	39	rare	396	2277	0.173913	0.192732	66	330	0.0289855	0.144928
ST13FR_Biog_SeptoDur88	Africa_SouthernEurope	39	common	1224	2196	0.557377	0.526193	1148	76	0.522769	0.0346084
ST13FR_Biog_SeptoDur88	Africa_SouthernEurope	39	fixed	560	2196	0.255009	0.281767	560	NA	0.255009	NA
ST13FR_Biog_SeptoDur88	Africa_SouthernEurope	39	rare	412	2196	0.187614	0.192732	71	341	0.0323315	0.155282
10STD028	Africa_SouthernEurope	39	common	1013	1884	0.537686	0.526193	935	78	0.496285	0.0414013
10STD028	Africa_SouthernEurope	39	fixed	556	1884	0.295117	0.281767	556	NA	0.295117	NA
10STD028	Africa_SouthernEurope	39	rare	315	1884	0.167197	0.192732	41	274	0.0217622	0.145435
16STI002_1	Africa_SouthernEurope	39	common	1073	1972	0.544118	0.526193	993	80	0.50355	0.040568
16STI002_1	Africa_SouthernEurope	39	fixed	555	1972	0.28144	0.281767	555	NA	0.28144	NA
16STI002_1	Africa_SouthernEurope	39	rare	344	1972	0.174442	0.192732	48	296	0.0243408	0.150101
16STI002_3	Africa_SouthernEurope	39	common	1105	1979	0.558363	0.526193	1037	68	0.524002	0.0343608
16STI002_3	Africa_SouthernEurope	39	fixed	557	1979	0.281455	0.281767	557	NA	0.281455	NA
16STI002_3	Africa_SouthernEurope	39	rare	317	1979	0.160182	0.192732	47	270	0.0237494	0.136433
16STI008_3	Africa_SouthernEurope	39	common	1057	1923	0.549662	0.526193	983	74	0.51118	0.0384815
16STI008_3	Africa_SouthernEurope	39	fixed	554	1923	0.288092	0.281767	554	NA	0.288092	NA
16STI008_3	Africa_SouthernEurope	39	rare	312	1923	0.162246	0.192732	17	295	0.00884035	0.153406
16STI009_3	Africa_SouthernEurope	39	common	1108	2006	0.552343	0.526193	1044	64	0.520439	0.0319043
16STI009_3	Africa_SouthernEurope	39	fixed	560	2006	0.279163	0.281767	560	NA	0.279163	NA
16STI009_3	Africa_SouthernEurope	39	rare	338	2006	0.168495	0.192732	36	302	0.0179462	0.150548
17STI006_2	Africa_SouthernEurope	39	common	1079	1981	0.544674	0.526193	1009	70	0.509339	0.0353357
17STI006_2	Africa_SouthernEurope	39	fixed	558	1981	0.281676	0.281767	558	NA	0.281676	NA
17STI006_2	Africa_SouthernEurope	39	rare	344	1981	0.17365	0.192732	37	307	0.0186774	0.154972
STnnJGI_SRR4235104	Africa_SouthernEurope	39	common	942	1848	0.50974	0.526193	878	64	0.475108	0.034632
STnnJGI_SRR4235104	Africa_SouthernEurope	39	fixed	545	1848	0.294913	0.281767	545	NA	0.294913	NA
STnnJGI_SRR4235104	Africa_SouthernEurope	39	rare	361	1848	0.195346	0.192732	52	309	0.0281385	0.167208
STnnJGI_SRR6831004	Africa_SouthernEurope	39	common	1189	2190	0.542922	0.526193	1115	74	0.509132	0.03379
STnnJGI_SRR6831004	Africa_SouthernEurope	39	fixed	556	2190	0.253881	0.281767	556	NA	0.253881	NA
STnnJGI_SRR6831004	Africa_SouthernEurope	39	rare	445	2190	0.203196	0.192732	95	350	0.043379	0.159817
09STE001	Africa_SouthernEurope	39	common	1307	2316	0.564335	0.526193	1217	90	0.525475	0.0388601
09STE001	Africa_SouthernEurope	39	fixed	559	2316	0.241364	0.281767	559	NA	0.241364	NA
09STE001	Africa_SouthernEurope	39	rare	450	2316	0.194301	0.192732	86	364	0.037133	0.157168
09STE002	Africa_SouthernEurope	39	common	1404	2478	0.566586	0.526193	1329	75	0.53632	0.0302663
09STE002	Africa_SouthernEurope	39	fixed	559	2478	0.225585	0.281767	559	NA	0.225585	NA
09STE002	Africa_SouthernEurope	39	rare	515	2478	0.207829	0.192732	126	389	0.0508475	0.156981
16STE001_1	Africa_SouthernEurope	39	common	1117	2022	0.552423	0.526193	1034	83	0.511375	0.0410485
16STE001_1	Africa_SouthernEurope	39	fixed	556	2022	0.274975	0.281767	556	NA	0.274975	NA
16STE001_1	Africa_SouthernEurope	39	rare	349	2022	0.172601	0.192732	29	320	0.0143422	0.158259
16STE002_1	Africa_SouthernEurope	39	common	976	1858	0.525296	0.526193	894	82	0.481163	0.0441335
16STE002_1	Africa_SouthernEurope	39	fixed	555	1858	0.298708	0.281767	555	NA	0.298708	NA
16STE002_1	Africa_SouthernEurope	39	rare	327	1858	0.175996	0.192732	36	291	0.0193757	0.15662
16STE002_2	Africa_SouthernEurope	39	common	1081	1963	0.550688	0.526193	1005	76	0.511971	0.0387163
16STE002_2	Africa_SouthernEurope	39	fixed	557	1963	0.283749	0.281767	557	NA	0.283749	NA
16STE002_2	Africa_SouthernEurope	39	rare	325	1963	0.165563	0.192732	40	285	0.020377	0.145186
16STE003_1	Africa_SouthernEurope	39	common	1028	1962	0.523955	0.526193	939	89	0.478593	0.0453619
16STE003_1	Africa_SouthernEurope	39	fixed	548	1962	0.279307	0.281767	548	NA	0.279307	NA
16STE003_1	Africa_SouthernEurope	39	rare	386	1962	0.196738	0.192732	58	328	0.0295617	0.167176
16STE004_3	Africa_SouthernEurope	39	common	1181	2129	0.554721	0.526193	1098	83	0.515735	0.0389854
16STE004_3	Africa_SouthernEurope	39	fixed	555	2129	0.260686	0.281767	555	NA	0.260686	NA
16STE004_3	Africa_SouthernEurope	39	rare	393	2129	0.184594	0.192732	40	353	0.0187882	0.165806
19STE001_1	Africa_SouthernEurope	39	common	1097	2024	0.541996	0.526193	1018	79	0.502964	0.0390316
19STE001_1	Africa_SouthernEurope	39	fixed	558	2024	0.275692	0.281767	558	NA	0.275692	NA
19STE001_1	Africa_SouthernEurope	39	rare	369	2024	0.182312	0.192732	37	332	0.0182806	0.164032
Turkey_1992_TKA2c	Africa_SouthernEurope	39	common	1174	2059	0.57018	0.526193	1098	76	0.533269	0.0369111
Turkey_1992_TKA2c	Africa_SouthernEurope	39	fixed	559	2059	0.271491	0.281767	559	NA	0.271491	NA
Turkey_1992_TKA2c	Africa_SouthernEurope	39	rare	326	2059	0.158329	0.192732	27	299	0.0131132	0.145216
Argentina_2000_BOO10_F9a2	Argentina_Uruguay	28	common	1171	1958	0.598059	0.526193	942	229	0.481103	0.116956
Argentina_2000_BOO10_F9a2	Argentina_Uruguay	28	fixed	618	1958	0.315628	0.281767	618	NA	0.315628	NA
Argentina_2000_BOO10_F9a2	Argentina_Uruguay	28	rare	169	1958	0.0863126	0.192732	45	124	0.0229826	0.0633299
Argentina_2000_BOO28_F15b2	Argentina_Uruguay	28	common	1179	1954	0.603378	0.526193	920	259	0.470829	0.132549
Argentina_2000_BOO28_F15b2	Argentina_Uruguay	28	fixed	620	1954	0.317298	0.281767	620	NA	0.317298	NA
Argentina_2000_BOO28_F15b2	Argentina_Uruguay	28	rare	155	1954	0.0793245	0.192732	29	126	0.0148414	0.0644831
Argentina_2000_BOO32_B5a1	Argentina_Uruguay	28	common	1264	2024	0.624506	0.526193	1023	241	0.505435	0.119071
Argentina_2000_BOO32_B5a1	Argentina_Uruguay	28	fixed	618	2024	0.305336	0.281767	618	NA	0.305336	NA
Argentina_2000_BOO32_B5a1	Argentina_Uruguay	28	rare	142	2024	0.0701581	0.192732	28	114	0.013834	0.0563241
Argentina_2000_BOO36_B4a1	Argentina_Uruguay	28	common	1362	2162	0.629972	0.526193	1095	267	0.506475	0.123497
Argentina_2000_BOO36_B4a1	Argentina_Uruguay	28	fixed	621	2162	0.287234	0.281767	621	NA	0.287234	NA
Argentina_2000_BOO36_B4a1	Argentina_Uruguay	28	rare	179	2162	0.0827937	0.192732	41	138	0.0189639	0.0638298
Argentina_2000_BOO54_F8b1	Argentina_Uruguay	28	common	1080	1843	0.586001	0.526193	874	206	0.474227	0.111774
Argentina_2000_BOO54_F8b1	Argentina_Uruguay	28	fixed	619	1843	0.335865	0.281767	619	NA	0.335865	NA
Argentina_2000_BOO54_F8b1	Argentina_Uruguay	28	rare	144	1843	0.0781335	0.192732	23	121	0.0124797	0.0656538
Argentina_2000_BOO59_C4a2	Argentina_Uruguay	28	common	1298	2062	0.629486	0.526193	1066	232	0.516974	0.112512
Argentina_2000_BOO59_C4a2	Argentina_Uruguay	28	fixed	616	2062	0.298739	0.281767	616	NA	0.298739	NA
Argentina_2000_BOO59_C4a2	Argentina_Uruguay	28	rare	148	2062	0.071775	0.192732	29	119	0.014064	0.057711
Argentina_2000_BOO61_FI5b2p	Argentina_Uruguay	28	common	1269	2079	0.61039	0.526193	1025	244	0.493025	0.117364
Argentina_2000_BOO61_FI5b2p	Argentina_Uruguay	28	fixed	613	2079	0.294853	0.281767	613	NA	0.294853	NA
Argentina_2000_BOO61_FI5b2p	Argentina_Uruguay	28	rare	197	2079	0.0947571	0.192732	29	168	0.013949	0.0808081
Argentina_2000_BOO71_EI1a2p	Argentina_Uruguay	28	common	1300	2032	0.639764	0.526193	1036	264	0.509843	0.129921
Argentina_2000_BOO71_EI1a2p	Argentina_Uruguay	28	fixed	616	2032	0.30315	0.281767	616	NA	0.30315	NA
Argentina_2000_BOO71_EI1a2p	Argentina_Uruguay	28	rare	116	2032	0.0570866	0.192732	20	96	0.00984252	0.0472441
Argentina_2000_BOO9_F15a2	Argentina_Uruguay	28	common	1237	2004	0.617265	0.526193	999	238	0.498503	0.118762
Argentina_2000_BOO9_F15a2	Argentina_Uruguay	28	fixed	617	2004	0.307884	0.281767	617	NA	0.307884	NA
Argentina_2000_BOO9_F15a2	Argentina_Uruguay	28	rare	150	2004	0.0748503	0.192732	28	122	0.0139721	0.0608782
STnnJGI_SRR4235080	Argentina_Uruguay	28	common	813	1591	0.510999	0.526193	610	203	0.383407	0.127593
STnnJGI_SRR4235080	Argentina_Uruguay	28	fixed	610	1591	0.383407	0.281767	610	NA	0.383407	NA
STnnJGI_SRR4235080	Argentina_Uruguay	28	rare	168	1591	0.105594	0.192732	50	118	0.0314268	0.0741672
STnnJGI_SRR4235087	Argentina_Uruguay	28	common	1208	1962	0.615698	0.526193	943	265	0.480632	0.135066
STnnJGI_SRR4235087	Argentina_Uruguay	28	fixed	612	1962	0.311927	0.281767	612	NA	0.311927	NA
STnnJGI_SRR4235087	Argentina_Uruguay	28	rare	142	1962	0.0723751	0.192732	46	96	0.0234455	0.0489297
STnnJGI_SRR4235091	Argentina_Uruguay	28	common	1159	1956	0.592536	0.526193	912	247	0.466258	0.126278
STnnJGI_SRR4235091	Argentina_Uruguay	28	fixed	611	1956	0.312372	0.281767	611	NA	0.312372	NA
STnnJGI_SRR4235091	Argentina_Uruguay	28	rare	186	1956	0.095092	0.192732	62	124	0.0316973	0.0633947
STnnJGI_SRR4235097	Argentina_Uruguay	28	common	1244	2031	0.612506	0.526193	1006	238	0.495323	0.117184
STnnJGI_SRR4235097	Argentina_Uruguay	28	fixed	607	2031	0.298868	0.281767	607	NA	0.298868	NA
STnnJGI_SRR4235097	Argentina_Uruguay	28	rare	180	2031	0.0886263	0.192732	42	138	0.0206795	0.0679468
STnnJGI_SRR6831009	Argentina_Uruguay	28	common	1308	2169	0.603043	0.526193	1072	236	0.494237	0.108806
STnnJGI_SRR6831009	Argentina_Uruguay	28	fixed	613	2169	0.282619	0.281767	613	NA	0.282619	NA
STnnJGI_SRR6831009	Argentina_Uruguay	28	rare	248	2169	0.114338	0.192732	91	157	0.0419548	0.0723836
ST93URU_EE4a_1	Argentina_Uruguay	28	common	979	1702	0.575206	0.526193	751	228	0.441246	0.13396
ST93URU_EE4a_1	Argentina_Uruguay	28	fixed	590	1702	0.346651	0.281767	590	NA	0.346651	NA
ST93URU_EE4a_1	Argentina_Uruguay	28	rare	133	1702	0.0781434	0.192732	47	86	0.0276146	0.0505288
Uruguay_1993_STUR93_EC1b_1	Argentina_Uruguay	28	common	1277	2023	0.631241	0.526193	1034	243	0.511122	0.120119
Uruguay_1993_STUR93_EC1b_1	Argentina_Uruguay	28	fixed	615	2023	0.304004	0.281767	615	NA	0.304004	NA
Uruguay_1993_STUR93_EC1b_1	Argentina_Uruguay	28	rare	131	2023	0.0647553	0.192732	27	104	0.0133465	0.0514088
Uruguay_1993_STUR93_EC1c_1	Argentina_Uruguay	28	common	1296	2021	0.641267	0.526193	1044	252	0.516576	0.124691
Uruguay_1993_STUR93_EC1c_1	Argentina_Uruguay	28	fixed	616	2021	0.3048	0.281767	616	NA	0.3048	NA
Uruguay_1993_STUR93_EC1c_1	Argentina_Uruguay	28	rare	109	2021	0.0539337	0.192732	19	90	0.00940129	0.0445324
Uruguay_1993_STUR93_EC2b_1	Argentina_Uruguay	28	common	1307	2058	0.635083	0.526193	1062	245	0.516035	0.119048
Uruguay_1993_STUR93_EC2b_1	Argentina_Uruguay	28	fixed	612	2058	0.297376	0.281767	612	NA	0.297376	NA
Uruguay_1993_STUR93_EC2b_1	Argentina_Uruguay	28	rare	139	2058	0.0675413	0.192732	36	103	0.0174927	0.0500486
Uruguay_1993_STUR93_EC3d_1	Argentina_Uruguay	28	common	1073	1871	0.57349	0.526193	870	203	0.464992	0.108498
Uruguay_1993_STUR93_EC3d_1	Argentina_Uruguay	28	fixed	616	1871	0.329236	0.281767	616	NA	0.329236	NA
Uruguay_1993_STUR93_EC3d_1	Argentina_Uruguay	28	rare	182	1871	0.0972742	0.192732	45	137	0.0240513	0.0732229
Uruguay_1993_STUR93_ED3b_1	Argentina_Uruguay	28	common	928	1686	0.550415	0.526193	717	211	0.425267	0.125148
Uruguay_1993_STUR93_ED3b_1	Argentina_Uruguay	28	fixed	619	1686	0.367141	0.281767	619	NA	0.367141	NA
Uruguay_1993_STUR93_ED3b_1	Argentina_Uruguay	28	rare	139	1686	0.0824437	0.192732	40	99	0.0237248	0.0587189
Uruguay_1993_STUR93_EE1d_1	Argentina_Uruguay	28	common	1341	2083	0.643783	0.526193	1072	269	0.514642	0.129141
Uruguay_1993_STUR93_EE1d_1	Argentina_Uruguay	28	fixed	615	2083	0.295247	0.281767	615	NA	0.295247	NA
Uruguay_1993_STUR93_EE1d_1	Argentina_Uruguay	28	rare	127	2083	0.0609698	0.192732	28	99	0.0134422	0.0475276
Uruguay_1993_STUR93_EE2a_1	Argentina_Uruguay	28	common	1308	2062	0.634336	0.526193	1082	226	0.524733	0.109602
Uruguay_1993_STUR93_EE2a_1	Argentina_Uruguay	28	fixed	617	2062	0.299224	0.281767	617	NA	0.299224	NA
Uruguay_1993_STUR93_EE2a_1	Argentina_Uruguay	28	rare	137	2062	0.0664403	0.192732	27	110	0.0130941	0.0533463
Uruguay_1993_STUR93_EE3a_1	Argentina_Uruguay	28	common	1156	1885	0.613263	0.526193	915	241	0.485411	0.127851
Uruguay_1993_STUR93_EE3a_1	Argentina_Uruguay	28	fixed	617	1885	0.327321	0.281767	617	NA	0.327321	NA
Uruguay_1993_STUR93_EE3a_1	Argentina_Uruguay	28	rare	112	1885	0.0594164	0.192732	24	88	0.0127321	0.0466844
Uruguay_1993_STUR93_EG4a_3	Argentina_Uruguay	28	common	1282	2020	0.634653	0.526193	1007	275	0.498515	0.136139
Uruguay_1993_STUR93_EG4a_3	Argentina_Uruguay	28	fixed	617	2020	0.305446	0.281767	617	NA	0.305446	NA
Uruguay_1993_STUR93_EG4a_3	Argentina_Uruguay	28	rare	121	2020	0.059901	0.192732	15	106	0.00742574	0.0524752
Uruguay_1993_STUR93_EG4c_1	Argentina_Uruguay	28	common	1314	2085	0.630216	0.526193	1072	242	0.514149	0.116067
Uruguay_1993_STUR93_EG4c_1	Argentina_Uruguay	28	fixed	616	2085	0.295444	0.281767	616	NA	0.295444	NA
Uruguay_1993_STUR93_EG4c_1	Argentina_Uruguay	28	rare	155	2085	0.0743405	0.192732	35	120	0.0167866	0.057554
Uruguay_1993_STUR93_LA4a_1	Argentina_Uruguay	28	common	1305	2069	0.630739	0.526193	1053	252	0.508942	0.121798
Uruguay_1993_STUR93_LA4a_1	Argentina_Uruguay	28	fixed	617	2069	0.298212	0.281767	617	NA	0.298212	NA
Uruguay_1993_STUR93_LA4a_1	Argentina_Uruguay	28	rare	147	2069	0.0710488	0.192732	35	112	0.0169164	0.0541324
Uruguay_1993_STUR93_LF2b_1	Argentina_Uruguay	28	common	1389	2126	0.65334	0.526193	1107	282	0.520696	0.132643
Uruguay_1993_STUR93_LF2b_1	Argentina_Uruguay	28	fixed	620	2126	0.291627	0.281767	620	NA	0.291627	NA
Uruguay_1993_STUR93_LF2b_1	Argentina_Uruguay	28	rare	117	2126	0.0550329	0.192732	35	82	0.0164628	0.0385701
Uruguay_1993_STUR93_LH4a_1	Argentina_Uruguay	28	common	1260	2013	0.625931	0.526193	1018	242	0.505713	0.120219
Uruguay_1993_STUR93_LH4a_1	Argentina_Uruguay	28	fixed	618	2013	0.307004	0.281767	618	NA	0.307004	NA
Uruguay_1993_STUR93_LH4a_1	Argentina_Uruguay	28	rare	135	2013	0.0670641	0.192732	26	109	0.012916	0.054148
STnnJGI_SRR4235063	Australia_1	28	common	1413	2092	0.67543	0.526193	1192	221	0.56979	0.105641
STnnJGI_SRR4235063	Australia_1	28	fixed	424	2092	0.202677	0.281767	415	9	0.198375	0.0043021
STnnJGI_SRR4235063	Australia_1	28	rare	255	2092	0.121893	0.192732	118	137	0.0564054	0.0654876
ST01AUS_1A4	Australia_1	28	common	1144	1736	0.658986	0.526193	928	216	0.534562	0.124424
ST01AUS_1A4	Australia_1	28	fixed	420	1736	0.241935	0.281767	411	9	0.236751	0.00518433
ST01AUS_1A4	Australia_1	28	rare	172	1736	0.0990783	0.192732	9	163	0.00518433	0.093894
ST01AUS_1A5	Australia_1	28	common	1169	1784	0.655269	0.526193	940	229	0.526906	0.128363
ST01AUS_1A5	Australia_1	28	fixed	422	1784	0.236547	0.281767	413	9	0.231502	0.00504484
ST01AUS_1A5	Australia_1	28	rare	193	1784	0.108184	0.192732	17	176	0.00952915	0.0986547
ST01AUS_1A6	Australia_1	28	common	1284	1927	0.666321	0.526193	1063	221	0.551635	0.114686
ST01AUS_1A6	Australia_1	28	fixed	422	1927	0.218993	0.281767	414	8	0.214842	0.00415153
ST01AUS_1A6	Australia_1	28	rare	221	1927	0.114686	0.192732	39	182	0.0202387	0.0944473
ST01AUS_1A9	Australia_1	28	common	1130	1734	0.651672	0.526193	945	185	0.544983	0.10669
ST01AUS_1A9	Australia_1	28	fixed	423	1734	0.243945	0.281767	414	9	0.238754	0.00519031
ST01AUS_1A9	Australia_1	28	rare	181	1734	0.104383	0.192732	31	150	0.0178777	0.0865052
ST01AUS_1B1	Australia_1	28	common	1213	1815	0.66832	0.526193	1012	201	0.557576	0.110744
ST01AUS_1B1	Australia_1	28	fixed	418	1815	0.230303	0.281767	409	9	0.225344	0.00495868
ST01AUS_1B1	Australia_1	28	rare	184	1815	0.101377	0.192732	25	159	0.0137741	0.0876033
ST01AUS_1B2	Australia_1	28	common	1095	1710	0.640351	0.526193	908	187	0.530994	0.109357
ST01AUS_1B2	Australia_1	28	fixed	412	1710	0.240936	0.281767	403	9	0.235673	0.00526316
ST01AUS_1B2	Australia_1	28	rare	203	1710	0.118713	0.192732	14	189	0.00818713	0.110526
ST01AUS_1B7	Australia_1	28	common	1298	1959	0.662583	0.526193	1044	254	0.532925	0.129658
ST01AUS_1B7	Australia_1	28	fixed	419	1959	0.213885	0.281767	410	9	0.20929	0.00459418
ST01AUS_1B7	Australia_1	28	rare	242	1959	0.123532	0.192732	44	198	0.0224604	0.101072
ST01AUS_1B8	Australia_1	28	common	1364	2013	0.677596	0.526193	1090	274	0.54148	0.136115
ST01AUS_1B8	Australia_1	28	fixed	421	2013	0.209141	0.281767	412	9	0.20467	0.00447094
ST01AUS_1B8	Australia_1	28	rare	228	2013	0.113264	0.192732	30	198	0.0149031	0.0983607
ST01AUS_1C1	Australia_1	28	common	1238	1853	0.668106	0.526193	979	259	0.528332	0.139773
ST01AUS_1C1	Australia_1	28	fixed	422	1853	0.227739	0.281767	413	9	0.222882	0.00485699
ST01AUS_1C1	Australia_1	28	rare	193	1853	0.104155	0.192732	22	171	0.0118726	0.0922828
ST01AUS_1C2	Australia_1	28	common	1161	1735	0.669164	0.526193	962	199	0.554467	0.114697
ST01AUS_1C2	Australia_1	28	fixed	415	1735	0.239193	0.281767	407	8	0.234582	0.00461095
ST01AUS_1C2	Australia_1	28	rare	159	1735	0.0916427	0.192732	15	144	0.00864553	0.0829971
ST01AUS_1C3	Australia_1	28	common	1214	1802	0.673696	0.526193	993	221	0.551054	0.122642
ST01AUS_1C3	Australia_1	28	fixed	418	1802	0.231964	0.281767	409	9	0.22697	0.00499445
ST01AUS_1C3	Australia_1	28	rare	170	1802	0.0943396	0.192732	15	155	0.00832408	0.0860155
ST01AUS_1C6	Australia_1	28	common	1005	1575	0.638095	0.526193	805	200	0.511111	0.126984
ST01AUS_1C6	Australia_1	28	fixed	416	1575	0.264127	0.281767	407	9	0.258413	0.00571429
ST01AUS_1C6	Australia_1	28	rare	154	1575	0.0977778	0.192732	10	144	0.00634921	0.0914286
ST01AUS_1C8	Australia_1	28	common	1133	1770	0.640113	0.526193	922	211	0.520904	0.119209
ST01AUS_1C8	Australia_1	28	fixed	418	1770	0.236158	0.281767	409	9	0.231073	0.00508475
ST01AUS_1C8	Australia_1	28	rare	219	1770	0.123729	0.192732	37	182	0.020904	0.102825
ST01AUS_1D4	Australia_1	28	common	1219	1832	0.665393	0.526193	1009	210	0.550764	0.114629
ST01AUS_1D4	Australia_1	28	fixed	417	1832	0.22762	0.281767	408	9	0.222707	0.00491266
ST01AUS_1D4	Australia_1	28	rare	196	1832	0.106987	0.192732	19	177	0.0103712	0.0966157
ST01AUS_1D5	Australia_1	28	common	1221	1837	0.664671	0.526193	1008	213	0.548721	0.11595
ST01AUS_1D5	Australia_1	28	fixed	421	1837	0.229178	0.281767	413	8	0.224823	0.00435493
ST01AUS_1D5	Australia_1	28	rare	195	1837	0.106151	0.192732	16	179	0.00870985	0.0974415
ST01AUS_1D8	Australia_1	28	common	1275	1890	0.674603	0.526193	1053	222	0.557143	0.11746
ST01AUS_1D8	Australia_1	28	fixed	417	1890	0.220635	0.281767	408	9	0.215873	0.0047619
ST01AUS_1D8	Australia_1	28	rare	198	1890	0.104762	0.192732	30	168	0.015873	0.0888889
ST01AUS_1E1	Australia_1	28	common	1030	1622	0.635018	0.526193	834	196	0.51418	0.120838
ST01AUS_1E1	Australia_1	28	fixed	417	1622	0.25709	0.281767	408	9	0.251541	0.00554871
ST01AUS_1E1	Australia_1	28	rare	175	1622	0.107891	0.192732	13	162	0.0080148	0.0998767
ST01AUS_1E4	Australia_1	28	common	1005	1610	0.624224	0.526193	839	166	0.521118	0.103106
ST01AUS_1E4	Australia_1	28	fixed	413	1610	0.256522	0.281767	404	9	0.250932	0.00559006
ST01AUS_1E4	Australia_1	28	rare	192	1610	0.119255	0.192732	11	181	0.0068323	0.112422
ST01AUS_1E5	Australia_1	28	common	1224	1830	0.668852	0.526193	1025	199	0.560109	0.108743
ST01AUS_1E5	Australia_1	28	fixed	414	1830	0.22623	0.281767	405	9	0.221311	0.00491803
ST01AUS_1E5	Australia_1	28	rare	192	1830	0.104918	0.192732	31	161	0.0169399	0.0879781
ST01AUS_1F2	Australia_1	28	common	1217	1804	0.674612	0.526193	998	219	0.553215	0.121397
ST01AUS_1F2	Australia_1	28	fixed	422	1804	0.233925	0.281767	413	9	0.228936	0.00498891
ST01AUS_1F2	Australia_1	28	rare	165	1804	0.0914634	0.192732	16	149	0.00886918	0.0825942
ST01AUS_1F3	Australia_1	28	common	1189	1823	0.652222	0.526193	971	218	0.532639	0.119583
ST01AUS_1F3	Australia_1	28	fixed	421	1823	0.230938	0.281767	413	8	0.22655	0.00438837
ST01AUS_1F3	Australia_1	28	rare	213	1823	0.11684	0.192732	27	186	0.0148108	0.10203
ST01AUS_1F8	Australia_1	28	common	1214	1836	0.66122	0.526193	987	227	0.537582	0.123638
ST01AUS_1F8	Australia_1	28	fixed	422	1836	0.229847	0.281767	413	9	0.224946	0.00490196
ST01AUS_1F8	Australia_1	28	rare	200	1836	0.108932	0.192732	19	181	0.0103486	0.0985839
ST01AUS_1G2	Australia_1	28	common	1027	1592	0.645101	0.526193	867	160	0.544598	0.100503
ST01AUS_1G2	Australia_1	28	fixed	418	1592	0.262563	0.281767	409	9	0.25691	0.00565327
ST01AUS_1G2	Australia_1	28	rare	147	1592	0.0923367	0.192732	15	132	0.00942211	0.0829146
ST01AUS_1G5	Australia_1	28	common	1277	1886	0.677094	0.526193	1046	231	0.554613	0.122481
ST01AUS_1G5	Australia_1	28	fixed	422	1886	0.223754	0.281767	413	9	0.218982	0.004772
ST01AUS_1G5	Australia_1	28	rare	187	1886	0.0991516	0.192732	25	162	0.0132556	0.0858961
ST01AUS_1H2	Australia_1	28	common	1247	1848	0.674784	0.526193	1021	226	0.552489	0.122294
ST01AUS_1H2	Australia_1	28	fixed	412	1848	0.222944	0.281767	403	9	0.218074	0.00487013
ST01AUS_1H2	Australia_1	28	rare	189	1848	0.102273	0.192732	20	169	0.0108225	0.0914502
ST01AUS_1H6	Australia_1	28	common	1301	1890	0.68836	0.526193	1062	239	0.561905	0.126455
ST01AUS_1H6	Australia_1	28	fixed	418	1890	0.221164	0.281767	409	9	0.216402	0.0047619
ST01AUS_1H6	Australia_1	28	rare	171	1890	0.0904762	0.192732	21	150	0.0111111	0.0793651
ST01AUS_1H8	Australia_1	28	common	1211	1836	0.659586	0.526193	1013	198	0.551743	0.107843
ST01AUS_1H8	Australia_1	28	fixed	421	1836	0.229303	0.281767	412	9	0.224401	0.00490196
ST01AUS_1H8	Australia_1	28	rare	204	1836	0.111111	0.192732	42	162	0.0228758	0.0882353
ST14TAS_WAI1850	Australia_2	7	common	1134	2027	0.559447	0.526193	791	343	0.390232	0.169216
ST14TAS_WAI1850	Australia_2	7	fixed	893	2027	0.440553	0.281767	861	32	0.424766	0.0157869
ST14TAS_WAI2073	Australia_2	7	common	1264	2157	0.585999	0.526193	873	391	0.404729	0.18127
ST14TAS_WAI2073	Australia_2	7	fixed	893	2157	0.414001	0.281767	861	32	0.399166	0.0148354
ST14TAS_WAI2204	Australia_2	7	common	1070	1963	0.545084	0.526193	732	338	0.372899	0.172185
ST14TAS_WAI2204	Australia_2	7	fixed	893	1963	0.454916	0.281767	861	32	0.438614	0.0163016
ST14TAS_WAI2206	Australia_2	7	common	995	1888	0.527013	0.526193	669	326	0.354343	0.172669
ST14TAS_WAI2206	Australia_2	7	fixed	893	1888	0.472987	0.281767	861	32	0.456038	0.0169492
ST14TAS_WAI2208	Australia_2	7	common	1075	1968	0.54624	0.526193	781	294	0.39685	0.14939
ST14TAS_WAI2208	Australia_2	7	fixed	893	1968	0.45376	0.281767	861	32	0.4375	0.0162602
ST14TAS_WAI2210	Australia_2	7	common	917	1810	0.50663	0.526193	620	297	0.342541	0.164088
ST14TAS_WAI2210	Australia_2	7	fixed	893	1810	0.49337	0.281767	861	32	0.475691	0.0176796
ST14TAS_WAI2216	Australia_2	7	common	1028	1921	0.535138	0.526193	705	323	0.366996	0.168142
ST14TAS_WAI2216	Australia_2	7	fixed	893	1921	0.464862	0.281767	861	32	0.448204	0.016658
Chile_1995_STCH95_10B4a	Chile	14	common	1068	1830	0.583607	0.526193	811	257	0.443169	0.140437
Chile_1995_STCH95_10B4a	Chile	14	fixed	601	1830	0.328415	0.281767	599	2	0.327322	0.0010929
Chile_1995_STCH95_10B4a	Chile	14	rare	161	1830	0.0879781	0.192732	30	131	0.0163934	0.0715847
Chile_1995_STCH95_1A2a	Chile	14	common	1095	1863	0.587762	0.526193	839	256	0.450349	0.137413
Chile_1995_STCH95_1A2a	Chile	14	fixed	601	1863	0.322598	0.281767	599	2	0.321524	0.00107354
Chile_1995_STCH95_1A2a	Chile	14	rare	167	1863	0.0896404	0.192732	28	139	0.0150295	0.0746108
Chile_1995_STCH95_1B1a	Chile	14	common	1261	2046	0.616325	0.526193	1010	251	0.493646	0.122678
Chile_1995_STCH95_1B1a	Chile	14	fixed	601	2046	0.293744	0.281767	599	2	0.292766	0.000977517
Chile_1995_STCH95_1B1a	Chile	14	rare	184	2046	0.0899316	0.192732	23	161	0.0112414	0.0786901
Chile_1995_STCH95_1B2a	Chile	14	common	1148	1962	0.585117	0.526193	905	243	0.461264	0.123853
Chile_1995_STCH95_1B2a	Chile	14	fixed	601	1962	0.30632	0.281767	599	2	0.305301	0.00101937
Chile_1995_STCH95_1B2a	Chile	14	rare	213	1962	0.108563	0.192732	39	174	0.0198777	0.088685
Chile_1995_STCH95_1C3a	Chile	14	common	1202	1985	0.605542	0.526193	973	229	0.490176	0.115365
Chile_1995_STCH95_1C3a	Chile	14	fixed	601	1985	0.302771	0.281767	599	2	0.301763	0.00100756
Chile_1995_STCH95_1C3a	Chile	14	rare	182	1985	0.0916877	0.192732	25	157	0.0125945	0.0790932
Chile_1995_STCH95_1F2a	Chile	14	common	893	1644	0.543187	0.526193	675	218	0.410584	0.132603
Chile_1995_STCH95_1F2a	Chile	14	fixed	601	1644	0.365572	0.281767	599	2	0.364355	0.00121655
Chile_1995_STCH95_1F2a	Chile	14	rare	150	1644	0.0912409	0.192732	23	127	0.0139903	0.0772506
Chile_1995_STCH95_1F3a	Chile	14	common	1028	1795	0.572702	0.526193	807	221	0.449582	0.12312
Chile_1995_STCH95_1F3a	Chile	14	fixed	601	1795	0.334819	0.281767	599	2	0.333705	0.00111421
Chile_1995_STCH95_1F3a	Chile	14	rare	166	1795	0.0924791	0.192732	26	140	0.0144847	0.0779944
Chile_1995_STCH95_1G3a	Chile	14	common	1089	1853	0.587696	0.526193	854	235	0.460874	0.126821
Chile_1995_STCH95_1G3a	Chile	14	fixed	601	1853	0.324339	0.281767	599	2	0.32326	0.00107933
Chile_1995_STCH95_1G3a	Chile	14	rare	163	1853	0.0879655	0.192732	31	132	0.0167296	0.0712358
Chile_1995_STCH95_1H1a	Chile	14	common	1150	1944	0.591564	0.526193	931	219	0.478909	0.112654
Chile_1995_STCH95_1H1a	Chile	14	fixed	601	1944	0.309156	0.281767	599	2	0.308128	0.00102881
Chile_1995_STCH95_1H1a	Chile	14	rare	193	1944	0.0992798	0.192732	33	160	0.0169753	0.0823045
Chile_1995_STCH95_1H2a	Chile	14	common	1275	2075	0.614458	0.526193	1037	238	0.499759	0.114699
Chile_1995_STCH95_1H2a	Chile	14	fixed	601	2075	0.289639	0.281767	599	2	0.288675	0.000963855
Chile_1995_STCH95_1H2a	Chile	14	rare	199	2075	0.0959036	0.192732	44	155	0.0212048	0.0746988
Chile_1995_STCH95_3A3a	Chile	14	common	1320	2056	0.642023	0.526193	1048	272	0.509728	0.132296
Chile_1995_STCH95_3A3a	Chile	14	fixed	601	2056	0.292315	0.281767	599	2	0.291342	0.000972763
Chile_1995_STCH95_3A3a	Chile	14	rare	135	2056	0.0656615	0.192732	20	115	0.00972763	0.0559339
Chile_1995_STCH95_3E4a	Chile	14	common	1288	2062	0.624636	0.526193	1030	258	0.499515	0.125121
Chile_1995_STCH95_3E4a	Chile	14	fixed	601	2062	0.291465	0.281767	599	2	0.290495	0.000969932
Chile_1995_STCH95_3E4a	Chile	14	rare	173	2062	0.0838991	0.192732	40	133	0.0193986	0.0645005
ST95CH_3B2a	Chile	14	common	1142	1953	0.584741	0.526193	925	217	0.47363	0.111111
ST95CH_3B2a	Chile	14	fixed	601	1953	0.307732	0.281767	599	2	0.306708	0.00102407
ST95CH_3B2a	Chile	14	rare	210	1953	0.107527	0.192732	91	119	0.046595	0.0609319
ST95CH_5A1a	Chile	14	common	700	1498	0.46729	0.526193	516	184	0.344459	0.12283
ST95CH_5A1a	Chile	14	fixed	601	1498	0.401202	0.281767	599	2	0.399866	0.00133511
ST95CH_5A1a	Chile	14	rare	197	1498	0.131509	0.192732	61	136	0.040721	0.0907877
ST08TN_26_5_4	Europe	1190	common	1009	2090	0.482775	0.526193	978	31	0.467943	0.0148325
ST08TN_26_5_4	Europe	1190	fixed	606	2090	0.289952	0.281767	606	NA	0.289952	NA
ST08TN_26_5_4	Europe	1190	rare	475	2090	0.227273	0.192732	121	354	0.0578947	0.169378
05STB001_1	Europe	1190	common	1184	2264	0.522968	0.526193	1142	42	0.504417	0.0185512
05STB001_1	Europe	1190	fixed	618	2264	0.272968	0.281767	618	NA	0.272968	NA
05STB001_1	Europe	1190	rare	462	2264	0.204064	0.192732	142	320	0.0627208	0.141343
05STB003_1	Europe	1190	common	1244	2356	0.528014	0.526193	1198	46	0.508489	0.0195246
05STB003_1	Europe	1190	fixed	625	2356	0.26528	0.281767	625	NA	0.26528	NA
05STB003_1	Europe	1190	rare	487	2356	0.206706	0.192732	141	346	0.0598472	0.146859
05STB005_1	Europe	1190	common	892	1923	0.463859	0.526193	844	48	0.438898	0.024961
05STB005_1	Europe	1190	fixed	615	1923	0.319813	0.281767	615	NA	0.319813	NA
05STB005_1	Europe	1190	rare	416	1923	0.216329	0.192732	78	338	0.0405616	0.175767
05STB012_1	Europe	1190	common	1184	2319	0.510565	0.526193	1143	41	0.492885	0.01768
05STB012_1	Europe	1190	fixed	629	2319	0.271238	0.281767	629	NA	0.271238	NA
05STB012_1	Europe	1190	rare	506	2319	0.218197	0.192732	136	370	0.058646	0.159552
05STB013_1	Europe	1190	common	1062	2092	0.507648	0.526193	1013	49	0.484226	0.0234226
05STB013_1	Europe	1190	fixed	627	2092	0.299713	0.281767	627	NA	0.299713	NA
05STB013_1	Europe	1190	rare	403	2092	0.192639	0.192732	104	299	0.0497132	0.142925
05STB015_1	Europe	1190	common	1099	2162	0.508326	0.526193	1056	43	0.488437	0.019889
05STB015_1	Europe	1190	fixed	619	2162	0.286309	0.281767	619	NA	0.286309	NA
05STB015_1	Europe	1190	rare	444	2162	0.205365	0.192732	132	312	0.0610546	0.144311
05STB017_1	Europe	1190	common	1057	2082	0.507685	0.526193	1017	40	0.488473	0.0192123
05STB017_1	Europe	1190	fixed	609	2082	0.292507	0.281767	609	NA	0.292507	NA
05STB017_1	Europe	1190	rare	416	2082	0.199808	0.192732	61	355	0.0292988	0.170509
05STB023_1	Europe	1190	common	1083	2190	0.494521	0.526193	1021	62	0.46621	0.0283105
05STB023_1	Europe	1190	fixed	626	2190	0.285845	0.281767	626	NA	0.285845	NA
05STB023_1	Europe	1190	rare	481	2190	0.219635	0.192732	121	360	0.0552511	0.164384
05STB026_1	Europe	1190	common	1193	2301	0.51847	0.526193	1142	51	0.496306	0.0221643
05STB026_1	Europe	1190	fixed	631	2301	0.274229	0.281767	631	NA	0.274229	NA
05STB026_1	Europe	1190	rare	477	2301	0.207301	0.192732	117	360	0.0508475	0.156454
08STB009	Europe	1190	common	971	2012	0.482604	0.526193	914	57	0.454274	0.02833
08STB009	Europe	1190	fixed	623	2012	0.309642	0.281767	623	NA	0.309642	NA
08STB009	Europe	1190	rare	418	2012	0.207753	0.192732	88	330	0.0437376	0.164016
08STB010	Europe	1190	common	1092	2194	0.497721	0.526193	1044	48	0.475843	0.0218778
08STB010	Europe	1190	fixed	623	2194	0.283956	0.281767	623	NA	0.283956	NA
08STB010	Europe	1190	rare	479	2194	0.218323	0.192732	126	353	0.0574294	0.160893
08STB011	Europe	1190	common	995	1998	0.497998	0.526193	954	41	0.477477	0.0205205
08STB011	Europe	1190	fixed	625	1998	0.312813	0.281767	625	NA	0.312813	NA
08STB011	Europe	1190	rare	378	1998	0.189189	0.192732	130	248	0.0650651	0.124124
13STB001_2	Europe	1190	common	899	1882	0.477683	0.526193	850	49	0.451647	0.0260361
13STB001_2	Europe	1190	fixed	625	1882	0.332094	0.281767	625	NA	0.332094	NA
13STB001_2	Europe	1190	rare	358	1882	0.190223	0.192732	66	292	0.0350691	0.155154
13STB009_2	Europe	1190	common	1076	2082	0.516811	0.526193	1024	52	0.491835	0.024976
13STB009_2	Europe	1190	fixed	616	2082	0.295869	0.281767	616	NA	0.295869	NA
13STB009_2	Europe	1190	rare	390	2082	0.18732	0.192732	79	311	0.0379443	0.149376
13STB010_3	Europe	1190	common	957	1953	0.490015	0.526193	908	49	0.464926	0.0250896
13STB010_3	Europe	1190	fixed	620	1953	0.31746	0.281767	620	NA	0.31746	NA
13STB010_3	Europe	1190	rare	376	1953	0.192524	0.192732	79	297	0.0404506	0.152074
14STB001_3	Europe	1190	common	1016	2048	0.496094	0.526193	969	47	0.473145	0.0229492
14STB001_3	Europe	1190	fixed	629	2048	0.307129	0.281767	629	NA	0.307129	NA
14STB001_3	Europe	1190	rare	403	2048	0.196777	0.192732	87	316	0.0424805	0.154297
14STB002_1	Europe	1190	common	911	1905	0.478215	0.526193	866	45	0.454593	0.023622
14STB002_1	Europe	1190	fixed	622	1905	0.326509	0.281767	622	NA	0.326509	NA
14STB002_1	Europe	1190	rare	372	1905	0.195276	0.192732	63	309	0.0330709	0.162205
14STB004_3	Europe	1190	common	1036	2025	0.511605	0.526193	997	39	0.492346	0.0192593
14STB004_3	Europe	1190	fixed	609	2025	0.300741	0.281767	609	NA	0.300741	NA
14STB004_3	Europe	1190	rare	380	2025	0.187654	0.192732	53	327	0.0261728	0.161481
14STB013_2	Europe	1190	common	1065	2053	0.518753	0.526193	998	67	0.486118	0.0326352
14STB013_2	Europe	1190	fixed	629	2053	0.306381	0.281767	629	NA	0.306381	NA
14STB013_2	Europe	1190	rare	359	2053	0.174866	0.192732	69	290	0.0336094	0.141257
14STB015_2	Europe	1190	common	1012	2024	0.5	0.526193	956	56	0.472332	0.027668
14STB015_2	Europe	1190	fixed	624	2024	0.3083	0.281767	624	NA	0.3083	NA
14STB015_2	Europe	1190	rare	388	2024	0.1917	0.192732	63	325	0.0311265	0.160573
14STB015_3	Europe	1190	common	1017	2036	0.499509	0.526193	963	54	0.472986	0.0265226
14STB015_3	Europe	1190	fixed	626	2036	0.307466	0.281767	626	NA	0.307466	NA
14STB015_3	Europe	1190	rare	393	2036	0.193026	0.192732	62	331	0.0304519	0.162574
14STB023_2	Europe	1190	common	1153	2167	0.532072	0.526193	1101	52	0.508076	0.0239963
14STB023_2	Europe	1190	fixed	624	2167	0.287956	0.281767	624	NA	0.287956	NA
14STB023_2	Europe	1190	rare	390	2167	0.179972	0.192732	76	314	0.0350715	0.144901
14STB023_3	Europe	1190	common	978	2002	0.488511	0.526193	923	55	0.461039	0.0274725
14STB023_3	Europe	1190	fixed	624	2002	0.311688	0.281767	624	NA	0.311688	NA
14STB023_3	Europe	1190	rare	400	2002	0.1998	0.192732	79	321	0.0394605	0.16034
16STB001_3	Europe	1190	common	897	1881	0.476874	0.526193	846	51	0.449761	0.0271132
16STB001_3	Europe	1190	fixed	624	1881	0.331738	0.281767	624	NA	0.331738	NA
16STB001_3	Europe	1190	rare	360	1881	0.191388	0.192732	65	295	0.0345561	0.156831
16STB002_3	Europe	1190	common	953	1946	0.489723	0.526193	910	43	0.467626	0.0220966
16STB002_3	Europe	1190	fixed	628	1946	0.322713	0.281767	628	NA	0.322713	NA
16STB002_3	Europe	1190	rare	365	1946	0.187564	0.192732	64	301	0.032888	0.154676
16STB010_2	Europe	1190	common	1001	2037	0.491409	0.526193	938	63	0.460481	0.0309278
16STB010_2	Europe	1190	fixed	627	2037	0.307806	0.281767	627	NA	0.307806	NA
16STB010_2	Europe	1190	rare	409	2037	0.200785	0.192732	92	317	0.0451645	0.155621
17STB001_3	Europe	1190	common	1043	2030	0.513793	0.526193	986	57	0.485714	0.0280788
17STB001_3	Europe	1190	fixed	624	2030	0.307389	0.281767	624	NA	0.307389	NA
17STB001_3	Europe	1190	rare	363	2030	0.178818	0.192732	54	309	0.026601	0.152217
17STB004_2	Europe	1190	common	1019	2026	0.502962	0.526193	969	50	0.478282	0.0246792
17STB004_2	Europe	1190	fixed	627	2026	0.309477	0.281767	627	NA	0.309477	NA
17STB004_2	Europe	1190	rare	380	2026	0.187562	0.192732	68	312	0.0335637	0.153998
17STB006_4	Europe	1190	common	1103	2117	0.52102	0.526193	1048	55	0.49504	0.0259802
17STB006_4	Europe	1190	fixed	623	2117	0.294284	0.281767	623	NA	0.294284	NA
17STB006_4	Europe	1190	rare	391	2117	0.184695	0.192732	61	330	0.0288144	0.155881
17STB010_1	Europe	1190	common	879	1864	0.471567	0.526193	828	51	0.444206	0.0273605
17STB010_1	Europe	1190	fixed	627	1864	0.336373	0.281767	627	NA	0.336373	NA
17STB010_1	Europe	1190	rare	358	1864	0.19206	0.192732	47	311	0.0252146	0.166845
18STB001_1	Europe	1190	common	940	1929	0.487299	0.526193	897	43	0.465008	0.0222913
18STB001_1	Europe	1190	fixed	622	1929	0.322447	0.281767	622	NA	0.322447	NA
18STB001_1	Europe	1190	rare	367	1929	0.190254	0.192732	67	300	0.034733	0.155521
18STB001_3	Europe	1190	common	1124	2120	0.530189	0.526193	1071	53	0.505189	0.025
18STB001_3	Europe	1190	fixed	627	2120	0.295755	0.281767	627	NA	0.295755	NA
18STB001_3	Europe	1190	rare	369	2120	0.174057	0.192732	62	307	0.0292453	0.144811
19STB001_1	Europe	1190	common	1054	2094	0.503343	0.526193	1008	46	0.481375	0.0219675
19STB001_1	Europe	1190	fixed	623	2094	0.297517	0.281767	623	NA	0.297517	NA
19STB001_1	Europe	1190	rare	417	2094	0.19914	0.192732	72	345	0.034384	0.164756
19STB001_2	Europe	1190	common	952	1924	0.494802	0.526193	896	56	0.465696	0.029106
19STB001_2	Europe	1190	fixed	622	1924	0.323285	0.281767	622	NA	0.323285	NA
19STB001_2	Europe	1190	rare	350	1924	0.181913	0.192732	54	296	0.0280665	0.153846
19STB002_3	Europe	1190	common	1002	2032	0.49311	0.526193	958	44	0.471457	0.0216535
19STB002_3	Europe	1190	fixed	627	2032	0.308563	0.281767	627	NA	0.308563	NA
19STB002_3	Europe	1190	rare	403	2032	0.198327	0.192732	57	346	0.0280512	0.170276
19STB003_1	Europe	1190	common	1137	2221	0.511932	0.526193	1084	53	0.488068	0.0238631
19STB003_1	Europe	1190	fixed	625	2221	0.281405	0.281767	625	NA	0.281405	NA
19STB003_1	Europe	1190	rare	459	2221	0.206664	0.192732	88	371	0.0396218	0.167042
19STB006_3	Europe	1190	common	1064	2082	0.511047	0.526193	1006	58	0.483189	0.0278578
19STB006_3	Europe	1190	fixed	628	2082	0.301633	0.281767	628	NA	0.301633	NA
19STB006_3	Europe	1190	rare	390	2082	0.18732	0.192732	66	324	0.0317003	0.15562
19STB007_1	Europe	1190	common	959	1979	0.484588	0.526193	917	42	0.463365	0.0212228
19STB007_1	Europe	1190	fixed	624	1979	0.315311	0.281767	624	NA	0.315311	NA
19STB007_1	Europe	1190	rare	396	1979	0.200101	0.192732	73	323	0.0368873	0.163214
19STB012_1	Europe	1190	common	1119	2156	0.519017	0.526193	1071	48	0.496753	0.0222635
19STB012_1	Europe	1190	fixed	622	2156	0.288497	0.281767	622	NA	0.288497	NA
19STB012_1	Europe	1190	rare	415	2156	0.192486	0.192732	78	337	0.0361781	0.156308
19STBG004_1	Europe	1190	common	968	1948	0.49692	0.526193	912	56	0.468172	0.0287474
19STBG004_1	Europe	1190	fixed	624	1948	0.320329	0.281767	624	NA	0.320329	NA
19STBG004_1	Europe	1190	rare	356	1948	0.182752	0.192732	69	287	0.0354209	0.147331
05STCH002_1	Europe	1190	common	997	2059	0.484216	0.526193	968	29	0.470131	0.0140845
05STCH002_1	Europe	1190	fixed	624	2059	0.30306	0.281767	624	NA	0.30306	NA
05STCH002_1	Europe	1190	rare	438	2059	0.212725	0.192732	160	278	0.0777076	0.135017
05STCH003_1	Europe	1190	common	1119	2206	0.507253	0.526193	1075	44	0.487307	0.0199456
05STCH003_1	Europe	1190	fixed	622	2206	0.281958	0.281767	622	NA	0.281958	NA
05STCH003_1	Europe	1190	rare	465	2206	0.210789	0.192732	108	357	0.0489574	0.161831
05STCH004_1	Europe	1190	common	1121	2272	0.493398	0.526193	1074	47	0.472711	0.0206866
05STCH004_1	Europe	1190	fixed	627	2272	0.275968	0.281767	627	NA	0.275968	NA
05STCH004_1	Europe	1190	rare	524	2272	0.230634	0.192732	115	409	0.0506162	0.180018
05STCH005_1	Europe	1190	common	976	1968	0.495935	0.526193	936	40	0.47561	0.0203252
05STCH005_1	Europe	1190	fixed	622	1968	0.316057	0.281767	622	NA	0.316057	NA
05STCH005_1	Europe	1190	rare	370	1968	0.188008	0.192732	59	311	0.0299797	0.158028
05STCH008_1	Europe	1190	common	1098	2141	0.512844	0.526193	1054	44	0.492293	0.0205511
05STCH008_1	Europe	1190	fixed	622	2141	0.290518	0.281767	622	NA	0.290518	NA
05STCH008_1	Europe	1190	rare	421	2141	0.196637	0.192732	115	306	0.0537132	0.142924
05STCH010_1	Europe	1190	common	1017	2038	0.499019	0.526193	962	55	0.472031	0.0269872
05STCH010_1	Europe	1190	fixed	621	2038	0.304711	0.281767	621	NA	0.304711	NA
05STCH010_1	Europe	1190	rare	400	2038	0.196271	0.192732	71	329	0.0348381	0.161433
08STCH005	Europe	1190	common	1041	2098	0.496187	0.526193	999	42	0.476168	0.0200191
08STCH005	Europe	1190	fixed	620	2098	0.29552	0.281767	620	NA	0.29552	NA
08STCH005	Europe	1190	rare	437	2098	0.208294	0.192732	99	338	0.0471878	0.161106
08STCH007	Europe	1190	common	1210	2269	0.533275	0.526193	1164	46	0.513001	0.0202732
08STCH007	Europe	1190	fixed	627	2269	0.276333	0.281767	627	NA	0.276333	NA
08STCH007	Europe	1190	rare	432	2269	0.190392	0.192732	112	320	0.049361	0.141031
08STCH008	Europe	1190	common	1079	2117	0.509684	0.526193	1031	48	0.48701	0.0226736
08STCH008	Europe	1190	fixed	626	2117	0.295701	0.281767	626	NA	0.295701	NA
08STCH008	Europe	1190	rare	412	2117	0.194615	0.192732	99	313	0.0467643	0.147851
08STCH015	Europe	1190	common	1227	2331	0.526384	0.526193	1186	41	0.508795	0.017589
08STCH015	Europe	1190	fixed	622	2331	0.266838	0.281767	622	NA	0.266838	NA
08STCH015	Europe	1190	rare	482	2331	0.206778	0.192732	143	339	0.0613471	0.145431
17STCH001_5	Europe	1190	common	1085	2127	0.510108	0.526193	1031	54	0.48472	0.0253879
17STCH001_5	Europe	1190	fixed	625	2127	0.293841	0.281767	625	NA	0.293841	NA
17STCH001_5	Europe	1190	rare	417	2127	0.196051	0.192732	78	339	0.0366714	0.159379
17STCH004_1	Europe	1190	common	907	1910	0.474869	0.526193	859	48	0.449738	0.0251309
17STCH004_1	Europe	1190	fixed	626	1910	0.327749	0.281767	626	NA	0.327749	NA
17STCH004_1	Europe	1190	rare	377	1910	0.197382	0.192732	57	320	0.0298429	0.167539
17STCH007_1	Europe	1190	common	1084	2053	0.528008	0.526193	1038	46	0.505602	0.0224062
17STCH007_1	Europe	1190	fixed	619	2053	0.30151	0.281767	619	NA	0.30151	NA
17STCH007_1	Europe	1190	rare	350	2053	0.170482	0.192732	53	297	0.0258159	0.144666
17STCH017_1	Europe	1190	common	1050	2047	0.512946	0.526193	1003	47	0.489985	0.0229604
17STCH017_1	Europe	1190	fixed	626	2047	0.305813	0.281767	626	NA	0.305813	NA
17STCH017_1	Europe	1190	rare	371	2047	0.181241	0.192732	63	308	0.0307767	0.150464
18STCH002_1	Europe	1190	common	1004	2026	0.495558	0.526193	959	45	0.473346	0.0222113
18STCH002_1	Europe	1190	fixed	628	2026	0.30997	0.281767	628	NA	0.30997	NA
18STCH002_1	Europe	1190	rare	394	2026	0.194472	0.192732	65	329	0.0320829	0.162389
18STCH003_1	Europe	1190	common	1044	2073	0.503618	0.526193	995	49	0.479981	0.0236372
18STCH003_1	Europe	1190	fixed	618	2073	0.298119	0.281767	618	NA	0.298119	NA
18STCH003_1	Europe	1190	rare	411	2073	0.198263	0.192732	74	337	0.0356971	0.162566
18STCH004_2	Europe	1190	common	1022	2020	0.505941	0.526193	963	59	0.476733	0.0292079
18STCH004_2	Europe	1190	fixed	615	2020	0.304455	0.281767	615	NA	0.304455	NA
18STCH004_2	Europe	1190	rare	383	2020	0.189604	0.192732	68	315	0.0336634	0.155941
18STCH005_1	Europe	1190	common	1140	2220	0.513514	0.526193	1086	54	0.489189	0.0243243
18STCH005_1	Europe	1190	fixed	625	2220	0.281532	0.281767	625	NA	0.281532	NA
18STCH005_1	Europe	1190	rare	455	2220	0.204955	0.192732	108	347	0.0486486	0.156306
18STCH005_3	Europe	1190	common	941	1935	0.486305	0.526193	893	48	0.461499	0.0248062
18STCH005_3	Europe	1190	fixed	610	1935	0.315245	0.281767	610	NA	0.315245	NA
18STCH005_3	Europe	1190	rare	384	1935	0.19845	0.192732	72	312	0.0372093	0.16124
19STCH001_2	Europe	1190	common	934	1918	0.486966	0.526193	879	55	0.45829	0.0286757
19STCH001_2	Europe	1190	fixed	622	1918	0.324296	0.281767	622	NA	0.324296	NA
19STCH001_2	Europe	1190	rare	362	1918	0.188738	0.192732	57	305	0.0297185	0.15902
19STCH005_1	Europe	1190	common	1113	2080	0.535096	0.526193	1047	66	0.503365	0.0317308
19STCH005_1	Europe	1190	fixed	625	2080	0.300481	0.281767	625	NA	0.300481	NA
19STCH005_1	Europe	1190	rare	342	2080	0.164423	0.192732	47	295	0.0225962	0.141827
ST16CH_1A1	Europe	1190	common	811	1691	0.479598	0.526193	777	34	0.459491	0.0201064
ST16CH_1A1	Europe	1190	fixed	575	1691	0.340035	0.281767	575	NA	0.340035	NA
ST16CH_1A1	Europe	1190	rare	305	1691	0.180367	0.192732	53	252	0.0313424	0.149024
ST16CH_1A27	Europe	1190	common	1086	2259	0.480744	0.526193	1056	30	0.467463	0.0132802
ST16CH_1A27	Europe	1190	fixed	615	2259	0.272244	0.281767	615	NA	0.272244	NA
ST16CH_1A27	Europe	1190	rare	558	2259	0.247012	0.192732	163	395	0.0721558	0.174856
ST16CH_1A57	Europe	1190	common	851	1859	0.457773	0.526193	820	31	0.441097	0.0166756
ST16CH_1A57	Europe	1190	fixed	612	1859	0.329209	0.281767	612	NA	0.329209	NA
ST16CH_1A57	Europe	1190	rare	396	1859	0.213018	0.192732	66	330	0.035503	0.177515
ST16CH_1B31	Europe	1190	common	1000	1981	0.504796	0.526193	970	30	0.489652	0.0151439
ST16CH_1B31	Europe	1190	fixed	607	1981	0.306411	0.281767	607	NA	0.306411	NA
ST16CH_1B31	Europe	1190	rare	374	1981	0.188794	0.192732	79	295	0.0398788	0.148915
ST16CH_1B73	Europe	1190	common	959	2055	0.466667	0.526193	913	46	0.444282	0.0223844
ST16CH_1B73	Europe	1190	fixed	614	2055	0.298783	0.281767	614	NA	0.298783	NA
ST16CH_1B73	Europe	1190	rare	482	2055	0.23455	0.192732	95	387	0.0462287	0.188321
ST16CH_1C31	Europe	1190	common	898	1889	0.475384	0.526193	869	29	0.460032	0.015352
ST16CH_1C31	Europe	1190	fixed	583	1889	0.308629	0.281767	583	NA	0.308629	NA
ST16CH_1C31	Europe	1190	rare	408	1889	0.215987	0.192732	73	335	0.0386448	0.177343
ST16CH_1C52	Europe	1190	common	1036	2079	0.498316	0.526193	994	42	0.478114	0.020202
ST16CH_1C52	Europe	1190	fixed	625	2079	0.300625	0.281767	625	NA	0.300625	NA
ST16CH_1C52	Europe	1190	rare	418	2079	0.201058	0.192732	75	343	0.036075	0.164983
ST16CH_1D1	Europe	1190	common	839	1780	0.471348	0.526193	802	37	0.450562	0.0207865
ST16CH_1D1	Europe	1190	fixed	606	1780	0.340449	0.281767	606	NA	0.340449	NA
ST16CH_1D1	Europe	1190	rare	335	1780	0.188202	0.192732	56	279	0.0314607	0.156742
ST16CH_1F1	Europe	1190	common	805	1815	0.443526	0.526193	768	37	0.42314	0.0203857
ST16CH_1F1	Europe	1190	fixed	606	1815	0.333884	0.281767	606	NA	0.333884	NA
ST16CH_1F1	Europe	1190	rare	404	1815	0.22259	0.192732	94	310	0.0517906	0.170799
ST16CH_1G30	Europe	1190	common	690	1672	0.412679	0.526193	661	29	0.395335	0.0173445
ST16CH_1G30	Europe	1190	fixed	616	1672	0.368421	0.281767	616	NA	0.368421	NA
ST16CH_1G30	Europe	1190	rare	366	1672	0.2189	0.192732	87	279	0.0520335	0.166866
ST16CH_1G47	Europe	1190	common	809	1768	0.457579	0.526193	773	36	0.437217	0.020362
ST16CH_1G47	Europe	1190	fixed	592	1768	0.334842	0.281767	592	NA	0.334842	NA
ST16CH_1G47	Europe	1190	rare	367	1768	0.207579	0.192732	73	294	0.0412896	0.16629
ST16CH_1H32	Europe	1190	common	1035	2088	0.49569	0.526193	999	36	0.478448	0.0172414
ST16CH_1H32	Europe	1190	fixed	619	2088	0.296456	0.281767	619	NA	0.296456	NA
ST16CH_1H32	Europe	1190	rare	434	2088	0.207854	0.192732	72	362	0.0344828	0.173372
ST16CH_1H34	Europe	1190	common	907	1926	0.470924	0.526193	886	21	0.460021	0.0109034
ST16CH_1H34	Europe	1190	fixed	591	1926	0.306854	0.281767	591	NA	0.306854	NA
ST16CH_1H34	Europe	1190	rare	428	1926	0.222222	0.192732	101	327	0.0524403	0.169782
ST16CH_1I10	Europe	1190	common	881	1903	0.462953	0.526193	848	33	0.445612	0.017341
ST16CH_1I10	Europe	1190	fixed	603	1903	0.316868	0.281767	603	NA	0.316868	NA
ST16CH_1I10	Europe	1190	rare	419	1903	0.220179	0.192732	69	350	0.0362585	0.18392
ST16CH_1I3	Europe	1190	common	920	1926	0.477674	0.526193	880	40	0.456906	0.0207684
ST16CH_1I3	Europe	1190	fixed	612	1926	0.317757	0.281767	612	NA	0.317757	NA
ST16CH_1I3	Europe	1190	rare	394	1926	0.204569	0.192732	73	321	0.0379024	0.166667
ST16CH_1K29	Europe	1190	common	884	1829	0.483324	0.526193	853	31	0.466375	0.0169492
ST16CH_1K29	Europe	1190	fixed	620	1829	0.338983	0.281767	620	NA	0.338983	NA
ST16CH_1K29	Europe	1190	rare	325	1829	0.177693	0.192732	50	275	0.0273373	0.150355
ST16CH_1K42	Europe	1190	common	1076	2171	0.495624	0.526193	1019	57	0.469369	0.0262552
ST16CH_1K42	Europe	1190	fixed	624	2171	0.287425	0.281767	624	NA	0.287425	NA
ST16CH_1K42	Europe	1190	rare	471	2171	0.216951	0.192732	54	417	0.0248733	0.192077
ST16CH_1L32	Europe	1190	common	1108	2285	0.484902	0.526193	1074	34	0.470022	0.0148796
ST16CH_1L32	Europe	1190	fixed	619	2285	0.270897	0.281767	619	NA	0.270897	NA
ST16CH_1L32	Europe	1190	rare	558	2285	0.244201	0.192732	130	428	0.0568928	0.187309
ST16CH_1M28	Europe	1190	common	1040	2081	0.49976	0.526193	1001	39	0.481019	0.018741
ST16CH_1M28	Europe	1190	fixed	602	2081	0.289284	0.281767	602	NA	0.289284	NA
ST16CH_1M28	Europe	1190	rare	439	2081	0.210956	0.192732	85	354	0.0408457	0.170111
ST16CH_1N1	Europe	1190	common	1009	2076	0.486031	0.526193	969	40	0.466763	0.0192678
ST16CH_1N1	Europe	1190	fixed	604	2076	0.290944	0.281767	604	NA	0.290944	NA
ST16CH_1N1	Europe	1190	rare	463	2076	0.223025	0.192732	90	373	0.0433526	0.179672
ST16CH_1O25	Europe	1190	common	1067	2144	0.497668	0.526193	1033	34	0.48181	0.0158582
ST16CH_1O25	Europe	1190	fixed	605	2144	0.282183	0.281767	605	NA	0.282183	NA
ST16CH_1O25	Europe	1190	rare	472	2144	0.220149	0.192732	108	364	0.0503731	0.169776
ST16CH_1O3	Europe	1190	common	914	1990	0.459296	0.526193	875	39	0.439698	0.019598
ST16CH_1O3	Europe	1190	fixed	601	1990	0.30201	0.281767	601	NA	0.30201	NA
ST16CH_1O3	Europe	1190	rare	475	1990	0.238693	0.192732	131	344	0.0658291	0.172864
ST16CH_1O40	Europe	1190	common	900	1885	0.477454	0.526193	845	55	0.448276	0.0291777
ST16CH_1O40	Europe	1190	fixed	601	1885	0.318833	0.281767	601	NA	0.318833	NA
ST16CH_1O40	Europe	1190	rare	384	1885	0.203714	0.192732	67	317	0.0355438	0.16817
ST16CH_1O65	Europe	1190	common	799	1759	0.454235	0.526193	768	31	0.436612	0.0176236
ST16CH_1O65	Europe	1190	fixed	613	1759	0.348493	0.281767	613	NA	0.348493	NA
ST16CH_1O65	Europe	1190	rare	347	1759	0.197271	0.192732	85	262	0.0483229	0.148948
ST16CH_1Q10	Europe	1190	common	845	1827	0.462507	0.526193	817	28	0.447181	0.0153257
ST16CH_1Q10	Europe	1190	fixed	599	1827	0.32786	0.281767	599	NA	0.32786	NA
ST16CH_1Q10	Europe	1190	rare	383	1827	0.209633	0.192732	69	314	0.0377668	0.171866
ST16CH_1R24	Europe	1190	common	963	1959	0.491577	0.526193	923	40	0.471159	0.0204186
ST16CH_1R24	Europe	1190	fixed	600	1959	0.306279	0.281767	600	NA	0.306279	NA
ST16CH_1R24	Europe	1190	rare	396	1959	0.202144	0.192732	76	320	0.0387953	0.163349
ST16CH_1R36	Europe	1190	common	925	1942	0.476313	0.526193	887	38	0.456746	0.0195675
ST16CH_1R36	Europe	1190	fixed	594	1942	0.30587	0.281767	594	NA	0.30587	NA
ST16CH_1R36	Europe	1190	rare	423	1942	0.217817	0.192732	108	315	0.0556128	0.162204
ST16CH_1R5	Europe	1190	common	916	1956	0.468303	0.526193	890	26	0.45501	0.0132924
ST16CH_1R5	Europe	1190	fixed	590	1956	0.301636	0.281767	590	NA	0.301636	NA
ST16CH_1R5	Europe	1190	rare	450	1956	0.230061	0.192732	102	348	0.0521472	0.177914
ST16CH_1S10	Europe	1190	common	1014	2114	0.479659	0.526193	972	42	0.459792	0.0198675
ST16CH_1S10	Europe	1190	fixed	621	2114	0.293756	0.281767	621	NA	0.293756	NA
ST16CH_1S10	Europe	1190	rare	479	2114	0.226585	0.192732	133	346	0.0629139	0.163671
ST16CH_1S7	Europe	1190	common	877	1856	0.472522	0.526193	836	41	0.450431	0.0220905
ST16CH_1S7	Europe	1190	fixed	595	1856	0.320582	0.281767	595	NA	0.320582	NA
ST16CH_1S7	Europe	1190	rare	384	1856	0.206897	0.192732	74	310	0.0398707	0.167026
ST16CH_1S9	Europe	1190	common	846	1852	0.456803	0.526193	810	36	0.437365	0.0194384
ST16CH_1S9	Europe	1190	fixed	601	1852	0.324514	0.281767	601	NA	0.324514	NA
ST16CH_1S9	Europe	1190	rare	405	1852	0.218683	0.192732	87	318	0.0469762	0.171706
ST16CH_1U6	Europe	1190	common	884	1928	0.458506	0.526193	853	31	0.442427	0.0160788
ST16CH_1U6	Europe	1190	fixed	592	1928	0.307054	0.281767	592	NA	0.307054	NA
ST16CH_1U6	Europe	1190	rare	452	1928	0.23444	0.192732	119	333	0.061722	0.172718
ST16CH_1X1	Europe	1190	common	780	1780	0.438202	0.526193	748	32	0.420225	0.0179775
ST16CH_1X1	Europe	1190	fixed	575	1780	0.323034	0.281767	575	NA	0.323034	NA
ST16CH_1X1	Europe	1190	rare	425	1780	0.238764	0.192732	78	347	0.0438202	0.194944
ST16CH_1X23	Europe	1190	common	953	1949	0.488969	0.526193	918	35	0.471011	0.0179579
ST16CH_1X23	Europe	1190	fixed	607	1949	0.311442	0.281767	607	NA	0.311442	NA
ST16CH_1X23	Europe	1190	rare	389	1949	0.19959	0.192732	96	293	0.049256	0.150334
ST16CH_1X7	Europe	1190	common	859	1814	0.473539	0.526193	818	41	0.450937	0.022602
ST16CH_1X7	Europe	1190	fixed	598	1814	0.329658	0.281767	598	NA	0.329658	NA
ST16CH_1X7	Europe	1190	rare	357	1814	0.196803	0.192732	57	300	0.0314223	0.16538
ST16CH_2C1	Europe	1190	common	833	1826	0.456188	0.526193	804	29	0.440307	0.0158817
ST16CH_2C1	Europe	1190	fixed	594	1826	0.325301	0.281767	594	NA	0.325301	NA
ST16CH_2C1	Europe	1190	rare	399	1826	0.21851	0.192732	86	313	0.0470975	0.171413
ST16CH_2C7	Europe	1190	common	958	1909	0.501833	0.526193	928	30	0.486118	0.015715
ST16CH_2C7	Europe	1190	fixed	614	1909	0.321634	0.281767	614	NA	0.321634	NA
ST16CH_2C7	Europe	1190	rare	337	1909	0.176532	0.192732	58	279	0.0303824	0.14615
ST16CH_2G18	Europe	1190	common	943	1974	0.47771	0.526193	899	44	0.45542	0.0222898
ST16CH_2G18	Europe	1190	fixed	605	1974	0.306484	0.281767	605	NA	0.306484	NA
ST16CH_2G18	Europe	1190	rare	426	1974	0.215805	0.192732	107	319	0.0542047	0.161601
ST16CH_2N5	Europe	1190	common	930	1989	0.467572	0.526193	901	29	0.452991	0.0145802
ST16CH_2N5	Europe	1190	fixed	600	1989	0.301659	0.281767	600	NA	0.301659	NA
ST16CH_2N5	Europe	1190	rare	459	1989	0.230769	0.192732	91	368	0.0457516	0.185018
ST16CH_2P3	Europe	1190	common	921	1970	0.467513	0.526193	890	31	0.451777	0.015736
ST16CH_2P3	Europe	1190	fixed	613	1970	0.311168	0.281767	613	NA	0.311168	NA
ST16CH_2P3	Europe	1190	rare	436	1970	0.22132	0.192732	100	336	0.0507614	0.170558
ST16CH_2P7	Europe	1190	common	925	1965	0.470738	0.526193	891	34	0.453435	0.0173028
ST16CH_2P7	Europe	1190	fixed	613	1965	0.311959	0.281767	613	NA	0.311959	NA
ST16CH_2P7	Europe	1190	rare	427	1965	0.217303	0.192732	99	328	0.0503817	0.166921
ST16CH_2U2	Europe	1190	common	867	1800	0.481667	0.526193	840	27	0.466667	0.015
ST16CH_2U2	Europe	1190	fixed	574	1800	0.318889	0.281767	574	NA	0.318889	NA
ST16CH_2U2	Europe	1190	rare	359	1800	0.199444	0.192732	75	284	0.0416667	0.157778
ST16CH_2X1xx	Europe	1190	common	1024	2140	0.478505	0.526193	995	29	0.464953	0.0135514
ST16CH_2X1xx	Europe	1190	fixed	609	2140	0.284579	0.281767	609	NA	0.284579	NA
ST16CH_2X1xx	Europe	1190	rare	507	2140	0.236916	0.192732	125	382	0.0584112	0.178505
ST16CH_2X2	Europe	1190	common	978	1988	0.491952	0.526193	936	42	0.470825	0.0211268
ST16CH_2X2	Europe	1190	fixed	599	1988	0.301308	0.281767	599	NA	0.301308	NA
ST16CH_2X2	Europe	1190	rare	411	1988	0.20674	0.192732	104	307	0.0523139	0.154427
ST16CH_3A16	Europe	1190	common	942	1930	0.488083	0.526193	908	34	0.470466	0.0176166
ST16CH_3A16	Europe	1190	fixed	608	1930	0.315026	0.281767	608	NA	0.315026	NA
ST16CH_3A16	Europe	1190	rare	380	1930	0.196891	0.192732	64	316	0.0331606	0.163731
ST16CH_3A51	Europe	1190	common	914	1892	0.483087	0.526193	873	41	0.461416	0.0216702
ST16CH_3A51	Europe	1190	fixed	595	1892	0.314482	0.281767	595	NA	0.314482	NA
ST16CH_3A51	Europe	1190	rare	383	1892	0.202431	0.192732	87	296	0.0459831	0.156448
ST16CH_3B36	Europe	1190	common	895	1897	0.471798	0.526193	863	32	0.454929	0.0168687
ST16CH_3B36	Europe	1190	fixed	600	1897	0.316289	0.281767	600	NA	0.316289	NA
ST16CH_3B36	Europe	1190	rare	402	1897	0.211914	0.192732	82	320	0.0432261	0.168687
ST16CH_3B8	Europe	1190	common	893	1891	0.472237	0.526193	858	35	0.453728	0.0185087
ST16CH_3B8	Europe	1190	fixed	608	1891	0.321523	0.281767	608	NA	0.321523	NA
ST16CH_3B8	Europe	1190	rare	390	1891	0.20624	0.192732	64	326	0.0338445	0.172396
ST16CH_3D1	Europe	1190	common	901	2013	0.447591	0.526193	871	30	0.432688	0.0149031
ST16CH_3D1	Europe	1190	fixed	602	2013	0.299056	0.281767	602	NA	0.299056	NA
ST16CH_3D1	Europe	1190	rare	510	2013	0.253353	0.192732	184	326	0.0914059	0.161947
ST16CH_3D7	Europe	1190	common	942	1970	0.478173	0.526193	906	36	0.459898	0.0182741
ST16CH_3D7	Europe	1190	fixed	614	1970	0.311675	0.281767	614	NA	0.311675	NA
ST16CH_3D7	Europe	1190	rare	414	1970	0.210152	0.192732	94	320	0.0477157	0.162437
ST16CH_3E23	Europe	1190	common	894	1926	0.464174	0.526193	865	29	0.449117	0.0150571
ST16CH_3E23	Europe	1190	fixed	606	1926	0.314642	0.281767	606	NA	0.314642	NA
ST16CH_3E23	Europe	1190	rare	426	1926	0.221184	0.192732	74	352	0.0384216	0.182762
ST16CH_3E45	Europe	1190	common	1058	2181	0.485099	0.526193	1010	48	0.46309	0.0220083
ST16CH_3E45	Europe	1190	fixed	618	2181	0.283356	0.281767	618	NA	0.283356	NA
ST16CH_3E45	Europe	1190	rare	505	2181	0.231545	0.192732	115	390	0.0527281	0.178817
ST16CH_3E9	Europe	1190	common	1064	2113	0.503549	0.526193	1028	36	0.486512	0.0170374
ST16CH_3E9	Europe	1190	fixed	616	2113	0.291529	0.281767	616	NA	0.291529	NA
ST16CH_3E9	Europe	1190	rare	433	2113	0.204922	0.192732	99	334	0.0468528	0.158069
ST16CH_3F4	Europe	1190	common	979	2010	0.487065	0.526193	935	44	0.465174	0.0218905
ST16CH_3F4	Europe	1190	fixed	612	2010	0.304478	0.281767	612	NA	0.304478	NA
ST16CH_3F4	Europe	1190	rare	419	2010	0.208458	0.192732	97	322	0.0482587	0.160199
ST16CH_3F7	Europe	1190	common	911	1930	0.472021	0.526193	880	31	0.455959	0.0160622
ST16CH_3F7	Europe	1190	fixed	596	1930	0.308808	0.281767	596	NA	0.308808	NA
ST16CH_3F7	Europe	1190	rare	423	1930	0.219171	0.192732	94	329	0.0487047	0.170466
ST16CH_3F9	Europe	1190	common	953	2005	0.475312	0.526193	910	43	0.453865	0.0214464
ST16CH_3F9	Europe	1190	fixed	608	2005	0.303242	0.281767	608	NA	0.303242	NA
ST16CH_3F9	Europe	1190	rare	444	2005	0.221446	0.192732	107	337	0.0533666	0.16808
ST16CH_3G26	Europe	1190	common	839	1885	0.445093	0.526193	790	49	0.419098	0.0259947
ST16CH_3G26	Europe	1190	fixed	612	1885	0.324668	0.281767	612	NA	0.324668	NA
ST16CH_3G26	Europe	1190	rare	434	1885	0.230239	0.192732	82	352	0.0435013	0.186737
ST16CH_3G6	Europe	1190	common	871	1884	0.462314	0.526193	836	35	0.443737	0.0185775
ST16CH_3G6	Europe	1190	fixed	611	1884	0.32431	0.281767	611	NA	0.32431	NA
ST16CH_3G6	Europe	1190	rare	402	1884	0.213376	0.192732	96	306	0.0509554	0.16242
ST16CH_3H26	Europe	1190	common	811	1764	0.459751	0.526193	785	26	0.445011	0.0147392
ST16CH_3H26	Europe	1190	fixed	594	1764	0.336735	0.281767	594	NA	0.336735	NA
ST16CH_3H26	Europe	1190	rare	359	1764	0.203515	0.192732	85	274	0.0481859	0.155329
ST16CH_3H33	Europe	1190	common	666	1612	0.413151	0.526193	618	48	0.383375	0.0297767
ST16CH_3H33	Europe	1190	fixed	605	1612	0.37531	0.281767	605	NA	0.37531	NA
ST16CH_3H33	Europe	1190	rare	341	1612	0.211538	0.192732	73	268	0.0452854	0.166253
ST16CH_3H33_2	Europe	1190	common	1076	2231	0.482295	0.526193	1020	56	0.457194	0.0251009
ST16CH_3H33_2	Europe	1190	fixed	621	2231	0.278351	0.281767	621	NA	0.278351	NA
ST16CH_3H33_2	Europe	1190	rare	534	2231	0.239355	0.192732	130	404	0.0582698	0.181085
ST16CH_3I23	Europe	1190	common	933	1875	0.4976	0.526193	891	42	0.4752	0.0224
ST16CH_3I23	Europe	1190	fixed	605	1875	0.322667	0.281767	605	NA	0.322667	NA
ST16CH_3I23	Europe	1190	rare	337	1875	0.179733	0.192732	65	272	0.0346667	0.145067
ST16CH_3I5	Europe	1190	common	772	1724	0.447796	0.526193	736	36	0.426914	0.0208817
ST16CH_3I5	Europe	1190	fixed	608	1724	0.352668	0.281767	608	NA	0.352668	NA
ST16CH_3I5	Europe	1190	rare	344	1724	0.199536	0.192732	71	273	0.0411833	0.158353
ST16CH_3K1	Europe	1190	common	870	1852	0.469762	0.526193	832	38	0.449244	0.0205184
ST16CH_3K1	Europe	1190	fixed	594	1852	0.320734	0.281767	594	NA	0.320734	NA
ST16CH_3K1	Europe	1190	rare	388	1852	0.209503	0.192732	65	323	0.0350972	0.174406
ST16CH_3K32	Europe	1190	common	1027	2095	0.490215	0.526193	979	48	0.467303	0.0229117
ST16CH_3K32	Europe	1190	fixed	591	2095	0.2821	0.281767	591	NA	0.2821	NA
ST16CH_3K32	Europe	1190	rare	477	2095	0.227685	0.192732	87	390	0.0415274	0.186158
ST16CH_3M19	Europe	1190	common	927	2015	0.46005	0.526193	894	33	0.443672	0.0163772
ST16CH_3M19	Europe	1190	fixed	610	2015	0.30273	0.281767	610	NA	0.30273	NA
ST16CH_3M19	Europe	1190	rare	478	2015	0.237221	0.192732	112	366	0.0555831	0.181638
ST16CH_3M3	Europe	1190	common	999	2008	0.49751	0.526193	967	32	0.481574	0.0159363
ST16CH_3M3	Europe	1190	fixed	613	2008	0.305279	0.281767	613	NA	0.305279	NA
ST16CH_3M3	Europe	1190	rare	396	2008	0.197211	0.192732	93	303	0.0463147	0.150896
ST16CH_3M36	Europe	1190	common	974	2029	0.480039	0.526193	931	43	0.458847	0.0211927
ST16CH_3M36	Europe	1190	fixed	610	2029	0.300641	0.281767	610	NA	0.300641	NA
ST16CH_3M36	Europe	1190	rare	445	2029	0.21932	0.192732	92	353	0.0453425	0.173977
ST16CH_3N27	Europe	1190	common	995	2033	0.489424	0.526193	960	35	0.472209	0.0172159
ST16CH_3N27	Europe	1190	fixed	618	2033	0.303984	0.281767	618	NA	0.303984	NA
ST16CH_3N27	Europe	1190	rare	420	2033	0.206591	0.192732	103	317	0.050664	0.155927
ST16CH_3N48	Europe	1190	common	838	1928	0.434647	0.526193	815	23	0.422718	0.0119295
ST16CH_3N48	Europe	1190	fixed	610	1928	0.31639	0.281767	610	NA	0.31639	NA
ST16CH_3N48	Europe	1190	rare	480	1928	0.248963	0.192732	103	377	0.0534232	0.195539
ST16CH_3N8	Europe	1190	common	924	1935	0.477519	0.526193	888	36	0.458915	0.0186047
ST16CH_3N8	Europe	1190	fixed	604	1935	0.312145	0.281767	604	NA	0.312145	NA
ST16CH_3N8	Europe	1190	rare	407	1935	0.210336	0.192732	85	322	0.0439276	0.166408
ST16CH_3O21	Europe	1190	common	1133	2276	0.497803	0.526193	1080	53	0.474517	0.0232865
ST16CH_3O21	Europe	1190	fixed	618	2276	0.271529	0.281767	618	NA	0.271529	NA
ST16CH_3O21	Europe	1190	rare	525	2276	0.230668	0.192732	123	402	0.0540422	0.176626
ST16CH_3O24	Europe	1190	common	942	1972	0.477688	0.526193	901	41	0.456897	0.0207911
ST16CH_3O24	Europe	1190	fixed	611	1972	0.309838	0.281767	611	NA	0.309838	NA
ST16CH_3O24	Europe	1190	rare	419	1972	0.212475	0.192732	86	333	0.0436105	0.168864
ST16CH_3O9	Europe	1190	common	973	2032	0.478839	0.526193	931	42	0.458169	0.0206693
ST16CH_3O9	Europe	1190	fixed	612	2032	0.301181	0.281767	612	NA	0.301181	NA
ST16CH_3O9	Europe	1190	rare	447	2032	0.21998	0.192732	126	321	0.0620079	0.157972
ST16CH_3P15	Europe	1190	common	977	2038	0.479392	0.526193	935	42	0.458783	0.0206084
ST16CH_3P15	Europe	1190	fixed	600	2038	0.294406	0.281767	600	NA	0.294406	NA
ST16CH_3P15	Europe	1190	rare	461	2038	0.226202	0.192732	113	348	0.0554465	0.170756
ST16CH_3Q36	Europe	1190	common	1033	2099	0.492139	0.526193	994	39	0.473559	0.0185803
ST16CH_3Q36	Europe	1190	fixed	612	2099	0.291567	0.281767	612	NA	0.291567	NA
ST16CH_3Q36	Europe	1190	rare	454	2099	0.216293	0.192732	110	344	0.0524059	0.163888
ST16CH_3R32	Europe	1190	common	1078	2159	0.499305	0.526193	1042	36	0.482631	0.0166744
ST16CH_3R32	Europe	1190	fixed	606	2159	0.280686	0.281767	606	NA	0.280686	NA
ST16CH_3R32	Europe	1190	rare	475	2159	0.220009	0.192732	99	376	0.0458546	0.174155
ST16CH_3S9	Europe	1190	common	836	1794	0.465998	0.526193	810	26	0.451505	0.0144928
ST16CH_3S9	Europe	1190	fixed	600	1794	0.334448	0.281767	600	NA	0.334448	NA
ST16CH_3S9	Europe	1190	rare	358	1794	0.199554	0.192732	56	302	0.0312152	0.168339
ST16CH_3T31	Europe	1190	common	977	2052	0.476121	0.526193	949	28	0.462476	0.0136452
ST16CH_3T31	Europe	1190	fixed	607	2052	0.295809	0.281767	607	NA	0.295809	NA
ST16CH_3T31	Europe	1190	rare	468	2052	0.22807	0.192732	123	345	0.0599415	0.168129
ST16CH_3T39	Europe	1190	common	877	1847	0.474824	0.526193	841	36	0.455333	0.0194911
ST16CH_3T39	Europe	1190	fixed	591	1847	0.319978	0.281767	591	NA	0.319978	NA
ST16CH_3T39	Europe	1190	rare	379	1847	0.205198	0.192732	72	307	0.0389821	0.166215
ST16CH_3U42	Europe	1190	common	905	1939	0.466735	0.526193	872	33	0.449716	0.0170191
ST16CH_3U42	Europe	1190	fixed	609	1939	0.314079	0.281767	609	NA	0.314079	NA
ST16CH_3U42	Europe	1190	rare	425	1939	0.219185	0.192732	100	325	0.051573	0.167612
ST16CH_3U55	Europe	1190	common	795	1743	0.45611	0.526193	757	38	0.434309	0.0218015
ST16CH_3U55	Europe	1190	fixed	562	1743	0.322433	0.281767	562	NA	0.322433	NA
ST16CH_3U55	Europe	1190	rare	386	1743	0.221457	0.192732	78	308	0.0447504	0.176707
ST16CH_3V27	Europe	1190	common	979	1993	0.491219	0.526193	936	43	0.469644	0.0215755
ST16CH_3V27	Europe	1190	fixed	612	1993	0.307075	0.281767	612	NA	0.307075	NA
ST16CH_3V27	Europe	1190	rare	402	1993	0.201706	0.192732	89	313	0.0446563	0.15705
ST16CH_3V30	Europe	1190	common	937	1950	0.480513	0.526193	896	41	0.459487	0.0210256
ST16CH_3V30	Europe	1190	fixed	592	1950	0.30359	0.281767	592	NA	0.30359	NA
ST16CH_3V30	Europe	1190	rare	421	1950	0.215897	0.192732	113	308	0.0579487	0.157949
ST16CH_3W21	Europe	1190	common	1029	2060	0.499515	0.526193	978	51	0.474757	0.0247573
ST16CH_3W21	Europe	1190	fixed	620	2060	0.300971	0.281767	620	NA	0.300971	NA
ST16CH_3W21	Europe	1190	rare	411	2060	0.199515	0.192732	77	334	0.0373786	0.162136
ST16CH_3W3	Europe	1190	common	981	2031	0.483013	0.526193	936	45	0.460857	0.0221566
ST16CH_3W3	Europe	1190	fixed	615	2031	0.302806	0.281767	615	NA	0.302806	NA
ST16CH_3W3	Europe	1190	rare	435	2031	0.21418	0.192732	79	356	0.0388971	0.175283
ST99CH_3A5	Europe	1190	common	819	1739	0.47096	0.526193	782	37	0.449684	0.0212766
ST99CH_3A5	Europe	1190	fixed	552	1739	0.317424	0.281767	552	NA	0.317424	NA
ST99CH_3A5	Europe	1190	rare	368	1739	0.211616	0.192732	71	297	0.0408281	0.170788
ST99CH_3A8	Europe	1190	common	924	1913	0.483011	0.526193	883	41	0.461579	0.0214323
ST99CH_3A8	Europe	1190	fixed	548	1913	0.286461	0.281767	548	NA	0.286461	NA
ST99CH_3A8	Europe	1190	rare	441	1913	0.230528	0.192732	80	361	0.0418191	0.188709
ST99CH_3B2	Europe	1190	common	795	1704	0.466549	0.526193	764	31	0.448357	0.0181925
ST99CH_3B2	Europe	1190	fixed	557	1704	0.326878	0.281767	557	NA	0.326878	NA
ST99CH_3B2	Europe	1190	rare	352	1704	0.206573	0.192732	49	303	0.0287559	0.177817
ST99CH_3B4	Europe	1190	common	858	1816	0.472467	0.526193	822	36	0.452643	0.0198238
ST99CH_3B4	Europe	1190	fixed	542	1816	0.298458	0.281767	542	NA	0.298458	NA
ST99CH_3B4	Europe	1190	rare	416	1816	0.229075	0.192732	63	353	0.0346916	0.194383
ST99CH_3B8	Europe	1190	common	745	1760	0.423295	0.526193	708	37	0.402273	0.0210227
ST99CH_3B8	Europe	1190	fixed	547	1760	0.310795	0.281767	547	NA	0.310795	NA
ST99CH_3B8	Europe	1190	rare	468	1760	0.265909	0.192732	95	373	0.0539773	0.211932
ST99CH_3C7	Europe	1190	common	784	1760	0.445455	0.526193	745	39	0.423295	0.0221591
ST99CH_3C7	Europe	1190	fixed	547	1760	0.310795	0.281767	547	NA	0.310795	NA
ST99CH_3C7	Europe	1190	rare	429	1760	0.24375	0.192732	69	360	0.0392045	0.204545
ST99CH_3D1	Europe	1190	common	860	1963	0.438105	0.526193	823	37	0.419256	0.0188487
ST99CH_3D1	Europe	1190	fixed	575	1963	0.292919	0.281767	575	NA	0.292919	NA
ST99CH_3D1	Europe	1190	rare	528	1963	0.268976	0.192732	176	352	0.0896587	0.179317
ST99CH_3D3	Europe	1190	common	959	2000	0.4795	0.526193	920	39	0.46	0.0195
ST99CH_3D3	Europe	1190	fixed	536	2000	0.268	0.281767	536	NA	0.268	NA
ST99CH_3D3	Europe	1190	rare	505	2000	0.2525	0.192732	107	398	0.0535	0.199
ST99CH_3D7	Europe	1190	common	720	1718	0.419092	0.526193	681	39	0.396391	0.0227008
ST99CH_3D7	Europe	1190	fixed	572	1718	0.332945	0.281767	572	NA	0.332945	NA
ST99CH_3D7	Europe	1190	rare	426	1718	0.247963	0.192732	106	320	0.0616997	0.186263
ST99CH_3D8	Europe	1190	common	919	1816	0.506057	0.526193	864	55	0.475771	0.0302863
ST99CH_3D8	Europe	1190	fixed	522	1816	0.287445	0.281767	522	NA	0.287445	NA
ST99CH_3D8	Europe	1190	rare	375	1816	0.206498	0.192732	68	307	0.0374449	0.169053
ST99CH_3F1	Europe	1190	common	766	1580	0.48481	0.526193	747	19	0.472785	0.0120253
ST99CH_3F1	Europe	1190	fixed	564	1580	0.356962	0.281767	564	NA	0.356962	NA
ST99CH_3F1	Europe	1190	rare	250	1580	0.158228	0.192732	33	217	0.0208861	0.137342
ST99CH_3F5	Europe	1190	common	882	1907	0.462507	0.526193	833	49	0.436812	0.0256948
ST99CH_3F5	Europe	1190	fixed	571	1907	0.299423	0.281767	571	NA	0.299423	NA
ST99CH_3F5	Europe	1190	rare	454	1907	0.23807	0.192732	76	378	0.0398532	0.198217
ST99CH_3G2	Europe	1190	common	918	1846	0.497291	0.526193	874	44	0.473456	0.0238353
ST99CH_3G2	Europe	1190	fixed	541	1846	0.293066	0.281767	541	NA	0.293066	NA
ST99CH_3G2	Europe	1190	rare	387	1846	0.209642	0.192732	66	321	0.035753	0.173889
ST99CH_3G3	Europe	1190	common	818	1701	0.480894	0.526193	793	25	0.466196	0.0146972
ST99CH_3G3	Europe	1190	fixed	545	1701	0.3204	0.281767	545	NA	0.3204	NA
ST99CH_3G3	Europe	1190	rare	338	1701	0.198707	0.192732	57	281	0.0335097	0.165197
ST99CH_3G6	Europe	1190	common	857	1797	0.476906	0.526193	819	38	0.45576	0.0211464
ST99CH_3G6	Europe	1190	fixed	538	1797	0.299388	0.281767	538	NA	0.299388	NA
ST99CH_3G6	Europe	1190	rare	402	1797	0.223706	0.192732	78	324	0.0434057	0.180301
ST99CH_3H1	Europe	1190	common	849	1800	0.471667	0.526193	813	36	0.451667	0.02
ST99CH_3H1	Europe	1190	fixed	537	1800	0.298333	0.281767	537	NA	0.298333	NA
ST99CH_3H1	Europe	1190	rare	414	1800	0.23	0.192732	73	341	0.0405556	0.189444
ST99CH_SW39	Europe	1190	common	845	1960	0.431122	0.526193	803	42	0.409694	0.0214286
ST99CH_SW39	Europe	1190	fixed	568	1960	0.289796	0.281767	568	NA	0.289796	NA
ST99CH_SW39	Europe	1190	rare	547	1960	0.279082	0.192732	146	401	0.0744898	0.204592
Switzerland_1999_ST99CH_3B6	Europe	1190	common	1072	2107	0.50878	0.526193	1027	45	0.487423	0.0213574
Switzerland_1999_ST99CH_3B6	Europe	1190	fixed	622	2107	0.295206	0.281767	622	NA	0.295206	NA
Switzerland_1999_ST99CH_3B6	Europe	1190	rare	413	2107	0.196013	0.192732	64	349	0.0303749	0.165638
Switzerland_1999_ST99CH_3C9	Europe	1190	common	891	1831	0.486619	0.526193	853	38	0.465866	0.0207537
Switzerland_1999_ST99CH_3C9	Europe	1190	fixed	622	1831	0.339705	0.281767	622	NA	0.339705	NA
Switzerland_1999_ST99CH_3C9	Europe	1190	rare	318	1831	0.173676	0.192732	32	286	0.0174768	0.156199
06STCZ003	Europe	1190	common	1022	2135	0.478689	0.526193	974	48	0.456206	0.0224824
06STCZ003	Europe	1190	fixed	616	2135	0.288525	0.281767	616	NA	0.288525	NA
06STCZ003	Europe	1190	rare	497	2135	0.232787	0.192732	129	368	0.0604215	0.172365
06STCZ005	Europe	1190	common	892	1903	0.468734	0.526193	851	41	0.447189	0.0215449
06STCZ005	Europe	1190	fixed	625	1903	0.328429	0.281767	625	NA	0.328429	NA
06STCZ005	Europe	1190	rare	386	1903	0.202838	0.192732	48	338	0.0252233	0.177614
06STCZ020	Europe	1190	common	1099	2181	0.503897	0.526193	1053	46	0.482806	0.0210912
06STCZ020	Europe	1190	fixed	626	2181	0.287024	0.281767	626	NA	0.287024	NA
06STCZ020	Europe	1190	rare	456	2181	0.209078	0.192732	115	341	0.0527281	0.15635
06STCZ023	Europe	1190	common	1014	2112	0.480114	0.526193	968	46	0.458333	0.0217803
06STCZ023	Europe	1190	fixed	622	2112	0.294508	0.281767	622	NA	0.294508	NA
06STCZ023	Europe	1190	rare	476	2112	0.225379	0.192732	107	369	0.0506629	0.174716
06STCZ028	Europe	1190	common	1081	2194	0.492707	0.526193	1035	46	0.471741	0.0209663
06STCZ028	Europe	1190	fixed	623	2194	0.283956	0.281767	623	NA	0.283956	NA
06STCZ028	Europe	1190	rare	490	2194	0.223336	0.192732	126	364	0.0574294	0.165907
06STCZ036	Europe	1190	common	1153	2243	0.514044	0.526193	1115	38	0.497102	0.0169416
06STCZ036	Europe	1190	fixed	627	2243	0.279536	0.281767	627	NA	0.279536	NA
06STCZ036	Europe	1190	rare	463	2243	0.20642	0.192732	106	357	0.0472581	0.159162
06STCZ044	Europe	1190	common	1133	2208	0.513134	0.526193	1080	53	0.48913	0.0240036
06STCZ044	Europe	1190	fixed	628	2208	0.28442	0.281767	628	NA	0.28442	NA
06STCZ044	Europe	1190	rare	447	2208	0.202446	0.192732	118	329	0.053442	0.149004
06STCZ045	Europe	1190	common	1145	2281	0.501973	0.526193	1090	55	0.477861	0.0241122
06STCZ045	Europe	1190	fixed	628	2281	0.275318	0.281767	628	NA	0.275318	NA
06STCZ045	Europe	1190	rare	508	2281	0.222709	0.192732	127	381	0.0556773	0.167032
08STCZ003	Europe	1190	common	1187	2308	0.514298	0.526193	1138	49	0.493068	0.0212305
08STCZ003	Europe	1190	fixed	628	2308	0.272097	0.281767	628	NA	0.272097	NA
08STCZ003	Europe	1190	rare	493	2308	0.213605	0.192732	97	396	0.0420277	0.171577
08STCZ004	Europe	1190	common	1196	2313	0.517077	0.526193	1148	48	0.496325	0.0207523
08STCZ004	Europe	1190	fixed	627	2313	0.271077	0.281767	627	NA	0.271077	NA
08STCZ004	Europe	1190	rare	490	2313	0.211846	0.192732	129	361	0.0557717	0.156074
08STCZ011	Europe	1190	common	1066	2058	0.517979	0.526193	1027	39	0.499028	0.0189504
08STCZ011	Europe	1190	fixed	613	2058	0.297862	0.281767	613	NA	0.297862	NA
08STCZ011	Europe	1190	rare	379	2058	0.184159	0.192732	71	308	0.0344995	0.14966
08STCZ016	Europe	1190	common	1285	2481	0.517936	0.526193	1232	53	0.496574	0.0213624
08STCZ016	Europe	1190	fixed	624	2481	0.251511	0.281767	624	NA	0.251511	NA
08STCZ016	Europe	1190	rare	572	2481	0.230552	0.192732	170	402	0.0685208	0.162031
08STCZ024	Europe	1190	common	1063	2192	0.484945	0.526193	1017	46	0.46396	0.0209854
08STCZ024	Europe	1190	fixed	616	2192	0.281022	0.281767	616	NA	0.281022	NA
08STCZ024	Europe	1190	rare	513	2192	0.234033	0.192732	99	414	0.0451642	0.188869
13STCZ001_1	Europe	1190	common	1058	2112	0.500947	0.526193	1003	55	0.474905	0.0260417
13STCZ001_1	Europe	1190	fixed	622	2112	0.294508	0.281767	622	NA	0.294508	NA
13STCZ001_1	Europe	1190	rare	432	2112	0.204545	0.192732	81	351	0.0383523	0.166193
19STCZ001_3	Europe	1190	common	1195	2251	0.530875	0.526193	1142	53	0.50733	0.0235451
19STCZ001_3	Europe	1190	fixed	624	2251	0.27721	0.281767	624	NA	0.27721	NA
19STCZ001_3	Europe	1190	rare	432	2251	0.191915	0.192732	56	376	0.0248778	0.167037
ST10CRI_0616	Europe	1190	common	971	2043	0.475281	0.526193	934	37	0.457171	0.0181106
ST10CRI_0616	Europe	1190	fixed	611	2043	0.29907	0.281767	611	NA	0.29907	NA
ST10CRI_0616	Europe	1190	rare	461	2043	0.225649	0.192732	137	324	0.0670582	0.15859
STnnJGI_SRR6831010	Europe	1190	common	826	1896	0.435654	0.526193	793	33	0.418249	0.0174051
STnnJGI_SRR6831010	Europe	1190	fixed	618	1896	0.325949	0.281767	618	NA	0.325949	NA
STnnJGI_SRR6831010	Europe	1190	rare	452	1896	0.238397	0.192732	123	329	0.0648734	0.173523
10STDK003	Europe	1190	common	1118	2215	0.50474	0.526193	1077	41	0.48623	0.0185102
10STDK003	Europe	1190	fixed	629	2215	0.283973	0.281767	629	NA	0.283973	NA
10STDK003	Europe	1190	rare	468	2215	0.211287	0.192732	106	362	0.0478555	0.163431
11STDK001_2	Europe	1190	common	976	2012	0.485089	0.526193	934	42	0.464215	0.0208748
11STDK001_2	Europe	1190	fixed	625	2012	0.310636	0.281767	625	NA	0.310636	NA
11STDK001_2	Europe	1190	rare	411	2012	0.204274	0.192732	58	353	0.028827	0.175447
11STDK002_1	Europe	1190	common	1025	2005	0.511222	0.526193	977	48	0.487282	0.0239401
11STDK002_1	Europe	1190	fixed	621	2005	0.309726	0.281767	621	NA	0.309726	NA
11STDK002_1	Europe	1190	rare	359	2005	0.179052	0.192732	62	297	0.0309227	0.14813
11STDK003_2	Europe	1190	common	817	1793	0.455661	0.526193	758	59	0.422755	0.0329057
11STDK003_2	Europe	1190	fixed	627	1793	0.349693	0.281767	627	NA	0.349693	NA
11STDK003_2	Europe	1190	rare	349	1793	0.194646	0.192732	49	300	0.0273285	0.167317
11STDK004_2	Europe	1190	common	946	1966	0.48118	0.526193	890	56	0.452696	0.0284842
11STDK004_2	Europe	1190	fixed	626	1966	0.318413	0.281767	626	NA	0.318413	NA
11STDK004_2	Europe	1190	rare	394	1966	0.200407	0.192732	59	335	0.0300102	0.170397
11STDK005_2	Europe	1190	common	1005	2009	0.500249	0.526193	954	51	0.474863	0.0253858
11STDK005_2	Europe	1190	fixed	618	2009	0.307616	0.281767	618	NA	0.307616	NA
11STDK005_2	Europe	1190	rare	386	2009	0.192135	0.192732	58	328	0.0288701	0.163265
11STDK007_1	Europe	1190	common	992	1998	0.496496	0.526193	952	40	0.476476	0.02002
11STDK007_1	Europe	1190	fixed	611	1998	0.305806	0.281767	611	NA	0.305806	NA
11STDK007_1	Europe	1190	rare	395	1998	0.197698	0.192732	61	334	0.0305305	0.167167
13STDK016_1	Europe	1190	common	961	1939	0.495616	0.526193	908	53	0.468283	0.0273337
13STDK016_1	Europe	1190	fixed	630	1939	0.32491	0.281767	630	NA	0.32491	NA
13STDK016_1	Europe	1190	rare	348	1939	0.179474	0.192732	41	307	0.0211449	0.158329
13STDK018_3	Europe	1190	common	1034	2109	0.49028	0.526193	983	51	0.466098	0.0241821
13STDK018_3	Europe	1190	fixed	628	2109	0.297771	0.281767	628	NA	0.297771	NA
13STDK018_3	Europe	1190	rare	447	2109	0.211949	0.192732	77	370	0.0365102	0.175439
13STDK023_2	Europe	1190	common	967	2022	0.478239	0.526193	925	42	0.457468	0.0207715
13STDK023_2	Europe	1190	fixed	625	2022	0.3091	0.281767	625	NA	0.3091	NA
13STDK023_2	Europe	1190	rare	430	2022	0.212661	0.192732	69	361	0.0341246	0.178536
13STDK025_1	Europe	1190	common	1048	2107	0.49739	0.526193	986	62	0.467964	0.0294257
13STDK025_1	Europe	1190	fixed	624	2107	0.296156	0.281767	624	NA	0.296156	NA
13STDK025_1	Europe	1190	rare	435	2107	0.206455	0.192732	71	364	0.0336972	0.172757
17STDK003_1	Europe	1190	common	1089	2086	0.522052	0.526193	1020	69	0.488974	0.0330777
17STDK003_1	Europe	1190	fixed	616	2086	0.295302	0.281767	616	NA	0.295302	NA
17STDK003_1	Europe	1190	rare	381	2086	0.182646	0.192732	71	310	0.0340364	0.14861
17STDK005_1	Europe	1190	common	973	1941	0.501288	0.526193	929	44	0.478619	0.0226687
17STDK005_1	Europe	1190	fixed	623	1941	0.320969	0.281767	623	NA	0.320969	NA
17STDK005_1	Europe	1190	rare	345	1941	0.177743	0.192732	45	300	0.0231839	0.15456
18STDK001_2	Europe	1190	common	1049	2106	0.498101	0.526193	988	61	0.469136	0.0289649
18STDK001_2	Europe	1190	fixed	621	2106	0.294872	0.281767	621	NA	0.294872	NA
18STDK001_2	Europe	1190	rare	436	2106	0.207028	0.192732	61	375	0.0289649	0.178063
18STDK005_3	Europe	1190	common	1011	2052	0.49269	0.526193	952	59	0.463938	0.0287524
18STDK005_3	Europe	1190	fixed	626	2052	0.305068	0.281767	626	NA	0.305068	NA
18STDK005_3	Europe	1190	rare	415	2052	0.202242	0.192732	75	340	0.0365497	0.165692
18STDK007_2	Europe	1190	common	983	1991	0.493722	0.526193	927	56	0.465595	0.0281266
18STDK007_2	Europe	1190	fixed	624	1991	0.31341	0.281767	624	NA	0.31341	NA
18STDK007_2	Europe	1190	rare	384	1991	0.192868	0.192732	50	334	0.025113	0.167755
18STDK007_3	Europe	1190	common	950	1938	0.490196	0.526193	896	54	0.462332	0.0278638
18STDK007_3	Europe	1190	fixed	627	1938	0.323529	0.281767	627	NA	0.323529	NA
18STDK007_3	Europe	1190	rare	361	1938	0.186275	0.192732	51	310	0.0263158	0.159959
18STDK007_5	Europe	1190	common	994	2011	0.494281	0.526193	948	46	0.471407	0.0228742
18STDK007_5	Europe	1190	fixed	618	2011	0.30731	0.281767	618	NA	0.30731	NA
18STDK007_5	Europe	1190	rare	399	2011	0.198409	0.192732	76	323	0.0377921	0.160617
19STDK001_2	Europe	1190	common	1028	2107	0.487897	0.526193	970	58	0.46037	0.0275273
19STDK001_2	Europe	1190	fixed	624	2107	0.296156	0.281767	624	NA	0.296156	NA
19STDK001_2	Europe	1190	rare	455	2107	0.215947	0.192732	74	381	0.035121	0.180826
19STDK010_2	Europe	1190	common	1082	2130	0.507981	0.526193	1023	59	0.480282	0.0276995
19STDK010_2	Europe	1190	fixed	618	2130	0.290141	0.281767	618	NA	0.290141	NA
19STDK010_2	Europe	1190	rare	430	2130	0.201878	0.192732	76	354	0.0356808	0.166197
ST05DK_01B5	Europe	1190	common	901	1967	0.458058	0.526193	879	22	0.446873	0.0111845
ST05DK_01B5	Europe	1190	fixed	595	1967	0.302491	0.281767	595	NA	0.302491	NA
ST05DK_01B5	Europe	1190	rare	471	1967	0.239451	0.192732	118	353	0.0599898	0.179461
ST05DK_01a1	Europe	1190	common	986	2018	0.488603	0.526193	953	33	0.47225	0.0163528
ST05DK_01a1	Europe	1190	fixed	599	2018	0.296829	0.281767	599	NA	0.296829	NA
ST05DK_01a1	Europe	1190	rare	433	2018	0.214569	0.192732	84	349	0.0416254	0.172944
ST16DK_Biog_DK32	Europe	1190	common	1018	2105	0.48361	0.526193	984	34	0.467458	0.016152
ST16DK_Biog_DK32	Europe	1190	fixed	610	2105	0.289786	0.281767	610	NA	0.289786	NA
ST16DK_Biog_DK32	Europe	1190	rare	477	2105	0.226603	0.192732	101	376	0.047981	0.178622
STnnJGI_SRR4235070	Europe	1190	common	1073	2113	0.507809	0.526193	1036	37	0.490298	0.0175106
STnnJGI_SRR4235070	Europe	1190	fixed	621	2113	0.293895	0.281767	621	NA	0.293895	NA
STnnJGI_SRR4235070	Europe	1190	rare	419	2113	0.198296	0.192732	97	322	0.0459063	0.15239
STnnJGI_SRR4235072	Europe	1190	common	1140	2251	0.506442	0.526193	1093	47	0.485562	0.0208796
STnnJGI_SRR4235072	Europe	1190	fixed	618	2251	0.274545	0.281767	618	NA	0.274545	NA
STnnJGI_SRR4235072	Europe	1190	rare	493	2251	0.219014	0.192732	98	395	0.0435362	0.175478
STnnJGI_SRR5194588	Europe	1190	common	974	2053	0.474428	0.526193	923	51	0.449586	0.0248417
STnnJGI_SRR5194588	Europe	1190	fixed	610	2053	0.297126	0.281767	610	NA	0.297126	NA
STnnJGI_SRR5194588	Europe	1190	rare	469	2053	0.228446	0.192732	96	373	0.0467608	0.181685
STnnJGI_SRR6830966	Europe	1190	common	1017	2127	0.478138	0.526193	972	45	0.456982	0.0211566
STnnJGI_SRR6830966	Europe	1190	fixed	616	2127	0.28961	0.281767	616	NA	0.28961	NA
STnnJGI_SRR6830966	Europe	1190	rare	494	2127	0.232252	0.192732	128	366	0.0601787	0.172073
07STF011	Europe	1190	common	1250	2317	0.539491	0.526193	1199	51	0.517479	0.0220112
07STF011	Europe	1190	fixed	629	2317	0.271472	0.281767	629	NA	0.271472	NA
07STF011	Europe	1190	rare	438	2317	0.189038	0.192732	124	314	0.0535175	0.13552
07STF024	Europe	1190	common	1037	2058	0.503887	0.526193	981	56	0.476676	0.0272109
07STF024	Europe	1190	fixed	617	2058	0.299806	0.281767	617	NA	0.299806	NA
07STF024	Europe	1190	rare	404	2058	0.196307	0.192732	100	304	0.0485909	0.147716
07STF031	Europe	1190	common	1179	2292	0.514398	0.526193	1133	46	0.494328	0.0200698
07STF031	Europe	1190	fixed	628	2292	0.273997	0.281767	628	NA	0.273997	NA
07STF031	Europe	1190	rare	485	2292	0.211606	0.192732	136	349	0.0593368	0.152269
07STF041	Europe	1190	common	1173	2271	0.516513	0.526193	1124	49	0.494936	0.0215764
07STF041	Europe	1190	fixed	625	2271	0.275209	0.281767	625	NA	0.275209	NA
07STF041	Europe	1190	rare	473	2271	0.208278	0.192732	149	324	0.0656099	0.142668
07STF051	Europe	1190	common	1078	2104	0.512357	0.526193	1035	43	0.49192	0.0204373
07STF051	Europe	1190	fixed	625	2104	0.297053	0.281767	625	NA	0.297053	NA
07STF051	Europe	1190	rare	401	2104	0.190589	0.192732	123	278	0.0584601	0.132129
07STF058	Europe	1190	common	1246	2352	0.529762	0.526193	1193	53	0.507228	0.022534
07STF058	Europe	1190	fixed	621	2352	0.264031	0.281767	621	NA	0.264031	NA
07STF058	Europe	1190	rare	485	2352	0.206207	0.192732	119	366	0.0505952	0.155612
07STF094	Europe	1190	common	1190	2289	0.519878	0.526193	1147	43	0.501092	0.0187855
07STF094	Europe	1190	fixed	630	2289	0.275229	0.281767	630	NA	0.275229	NA
07STF094	Europe	1190	rare	469	2289	0.204893	0.192732	136	333	0.0594146	0.145478
07STF146	Europe	1190	common	1171	2296	0.510017	0.526193	1133	38	0.493467	0.0165505
07STF146	Europe	1190	fixed	622	2296	0.270906	0.281767	622	NA	0.270906	NA
07STF146	Europe	1190	rare	503	2296	0.219077	0.192732	142	361	0.0618467	0.15723
07STF160	Europe	1190	common	1128	2202	0.512262	0.526193	1083	45	0.491826	0.020436
07STF160	Europe	1190	fixed	627	2202	0.284741	0.281767	627	NA	0.284741	NA
07STF160	Europe	1190	rare	447	2202	0.202997	0.192732	130	317	0.0590372	0.14396
07STF190	Europe	1190	common	1035	2095	0.494033	0.526193	995	40	0.47494	0.0190931
07STF190	Europe	1190	fixed	628	2095	0.299761	0.281767	628	NA	0.299761	NA
07STF190	Europe	1190	rare	432	2095	0.206205	0.192732	145	287	0.0692124	0.136993
08STF006	Europe	1190	common	1125	2193	0.512996	0.526193	1069	56	0.48746	0.0255358
08STF006	Europe	1190	fixed	622	2193	0.28363	0.281767	622	NA	0.28363	NA
08STF006	Europe	1190	rare	446	2193	0.203374	0.192732	136	310	0.0620155	0.141359
08STF029	Europe	1190	common	1037	2094	0.495224	0.526193	994	43	0.47469	0.0205349
08STF029	Europe	1190	fixed	622	2094	0.297039	0.281767	622	NA	0.297039	NA
08STF029	Europe	1190	rare	435	2094	0.207736	0.192732	118	317	0.0563515	0.151385
08STF034	Europe	1190	common	888	1896	0.468354	0.526193	850	38	0.448312	0.0200422
08STF034	Europe	1190	fixed	622	1896	0.328059	0.281767	622	NA	0.328059	NA
08STF034	Europe	1190	rare	386	1896	0.203586	0.192732	89	297	0.0469409	0.156646
08STF035	Europe	1190	common	1087	2138	0.508419	0.526193	1029	58	0.481291	0.0271282
08STF035	Europe	1190	fixed	618	2138	0.289055	0.281767	618	NA	0.289055	NA
08STF035	Europe	1190	rare	433	2138	0.202526	0.192732	92	341	0.0430309	0.159495
08STF036	Europe	1190	common	1073	2081	0.515617	0.526193	1030	43	0.494954	0.0206631
08STF036	Europe	1190	fixed	625	2081	0.300336	0.281767	625	NA	0.300336	NA
08STF036	Europe	1190	rare	383	2081	0.184046	0.192732	95	288	0.0456511	0.138395
08STF040	Europe	1190	common	1188	2355	0.504459	0.526193	1143	45	0.48535	0.0191083
08STF040	Europe	1190	fixed	626	2355	0.265817	0.281767	626	NA	0.265817	NA
08STF040	Europe	1190	rare	541	2355	0.229724	0.192732	150	391	0.0636943	0.16603
08STF048	Europe	1190	common	1215	2292	0.530105	0.526193	1159	56	0.505672	0.0244328
08STF048	Europe	1190	fixed	624	2292	0.272251	0.281767	624	NA	0.272251	NA
08STF048	Europe	1190	rare	453	2292	0.197644	0.192732	111	342	0.0484293	0.149215
08STF051	Europe	1190	common	976	2070	0.471498	0.526193	934	42	0.451208	0.0202899
08STF051	Europe	1190	fixed	626	2070	0.302415	0.281767	626	NA	0.302415	NA
08STF051	Europe	1190	rare	468	2070	0.226087	0.192732	138	330	0.0666667	0.15942
08STF076	Europe	1190	common	1078	2117	0.509211	0.526193	1045	33	0.493623	0.0155881
08STF076	Europe	1190	fixed	623	2117	0.294284	0.281767	623	NA	0.294284	NA
08STF076	Europe	1190	rare	416	2117	0.196504	0.192732	108	308	0.0510156	0.145489
08STF077	Europe	1190	common	1150	2248	0.511566	0.526193	1096	54	0.487544	0.0240214
08STF077	Europe	1190	fixed	623	2248	0.277135	0.281767	623	NA	0.277135	NA
08STF077	Europe	1190	rare	475	2248	0.211299	0.192732	140	335	0.0622776	0.149021
08STF082	Europe	1190	common	1113	2181	0.510316	0.526193	1077	36	0.49381	0.0165062
08STF082	Europe	1190	fixed	617	2181	0.282898	0.281767	617	NA	0.282898	NA
08STF082	Europe	1190	rare	451	2181	0.206786	0.192732	119	332	0.0545621	0.152224
08STF083	Europe	1190	common	1078	2167	0.497462	0.526193	1031	47	0.475773	0.021689
08STF083	Europe	1190	fixed	622	2167	0.287033	0.281767	622	NA	0.287033	NA
08STF083	Europe	1190	rare	467	2167	0.215505	0.192732	123	344	0.0567605	0.158745
08STF089	Europe	1190	common	1119	2215	0.505192	0.526193	1066	53	0.481264	0.0239278
08STF089	Europe	1190	fixed	626	2215	0.282619	0.281767	626	NA	0.282619	NA
08STF089	Europe	1190	rare	470	2215	0.21219	0.192732	125	345	0.0564334	0.155756
08STF098	Europe	1190	common	1095	2196	0.498634	0.526193	1051	44	0.478597	0.0200364
08STF098	Europe	1190	fixed	626	2196	0.285064	0.281767	626	NA	0.285064	NA
08STF098	Europe	1190	rare	475	2196	0.216302	0.192732	139	336	0.0632969	0.153005
08STF105	Europe	1190	common	1058	2100	0.50381	0.526193	1013	45	0.482381	0.0214286
08STF105	Europe	1190	fixed	624	2100	0.297143	0.281767	624	NA	0.297143	NA
08STF105	Europe	1190	rare	418	2100	0.199048	0.192732	118	300	0.0561905	0.142857
08STF108	Europe	1190	common	959	1998	0.47998	0.526193	919	40	0.45996	0.02002
08STF108	Europe	1190	fixed	620	1998	0.31031	0.281767	620	NA	0.31031	NA
08STF108	Europe	1190	rare	419	1998	0.20971	0.192732	97	322	0.0485485	0.161161
08STF109	Europe	1190	common	972	2031	0.478582	0.526193	931	41	0.458395	0.0201871
08STF109	Europe	1190	fixed	617	2031	0.303791	0.281767	617	NA	0.303791	NA
08STF109	Europe	1190	rare	442	2031	0.217627	0.192732	100	342	0.0492368	0.16839
08STF116	Europe	1190	common	1160	2266	0.511915	0.526193	1115	45	0.492056	0.0198588
08STF116	Europe	1190	fixed	622	2266	0.274492	0.281767	622	NA	0.274492	NA
08STF116	Europe	1190	rare	484	2266	0.213592	0.192732	133	351	0.0586937	0.154898
08STF128	Europe	1190	common	1092	2088	0.522989	0.526193	1044	48	0.5	0.0229885
08STF128	Europe	1190	fixed	624	2088	0.298851	0.281767	624	NA	0.298851	NA
08STF128	Europe	1190	rare	372	2088	0.178161	0.192732	85	287	0.0407088	0.137452
08STF129	Europe	1190	common	1048	2096	0.5	0.526193	994	54	0.474237	0.0257634
08STF129	Europe	1190	fixed	618	2096	0.294847	0.281767	618	NA	0.294847	NA
08STF129	Europe	1190	rare	430	2096	0.205153	0.192732	67	363	0.0319656	0.173187
08STF136	Europe	1190	common	1085	2077	0.522388	0.526193	1042	43	0.501685	0.0207029
08STF136	Europe	1190	fixed	624	2077	0.300433	0.281767	624	NA	0.300433	NA
08STF136	Europe	1190	rare	368	2077	0.177179	0.192732	104	264	0.0500722	0.127106
08STF147	Europe	1190	common	1023	2066	0.49516	0.526193	984	39	0.476283	0.0188771
08STF147	Europe	1190	fixed	625	2066	0.302517	0.281767	625	NA	0.302517	NA
08STF147	Europe	1190	rare	418	2066	0.202323	0.192732	94	324	0.0454985	0.156825
08STF183	Europe	1190	common	1224	2228	0.549372	0.526193	1183	41	0.530969	0.0184022
08STF183	Europe	1190	fixed	626	2228	0.280969	0.281767	626	NA	0.280969	NA
08STF183	Europe	1190	rare	378	2228	0.169659	0.192732	64	314	0.0287253	0.140934
08STF185	Europe	1190	common	1245	2297	0.542011	0.526193	1196	49	0.520679	0.0213322
08STF185	Europe	1190	fixed	623	2297	0.271223	0.281767	623	NA	0.271223	NA
08STF185	Europe	1190	rare	429	2297	0.186765	0.192732	104	325	0.0452764	0.141489
08STF187	Europe	1190	common	1199	2268	0.52866	0.526193	1151	48	0.507496	0.021164
08STF187	Europe	1190	fixed	618	2268	0.272487	0.281767	618	NA	0.272487	NA
08STF187	Europe	1190	rare	451	2268	0.198854	0.192732	141	310	0.0621693	0.136684
08STF196	Europe	1190	common	1034	2072	0.499035	0.526193	988	46	0.476834	0.0222008
08STF196	Europe	1190	fixed	623	2072	0.300676	0.281767	623	NA	0.300676	NA
08STF196	Europe	1190	rare	415	2072	0.20029	0.192732	75	340	0.0361969	0.164093
09STF004	Europe	1190	common	1137	2285	0.497593	0.526193	1084	53	0.474398	0.0231947
09STF004	Europe	1190	fixed	623	2285	0.272648	0.281767	623	NA	0.272648	NA
09STF004	Europe	1190	rare	525	2285	0.229759	0.192732	134	391	0.0586433	0.171116
09STF007	Europe	1190	common	1135	2188	0.518739	0.526193	1081	54	0.494059	0.0246801
09STF007	Europe	1190	fixed	623	2188	0.284735	0.281767	623	NA	0.284735	NA
09STF007	Europe	1190	rare	430	2188	0.196527	0.192732	100	330	0.0457038	0.150823
09STF011	Europe	1190	common	1088	2140	0.508411	0.526193	1039	49	0.485514	0.0228972
09STF011	Europe	1190	fixed	621	2140	0.290187	0.281767	621	NA	0.290187	NA
09STF011	Europe	1190	rare	431	2140	0.201402	0.192732	82	349	0.0383178	0.163084
[truncated: 3,609 more rows]

## Sheet: Supplementary Data 9
zt_geneName	zt_gene_md5	zt_gene_length	analysis_pipeline	analysis_accession	analysis_description	annot_start	annot_end	annot_evalue	annot_status	run_date	interpro_accession	interpro_description	pathway	gene_name	ctg	gene_start	gene_end	strand	te_start	te_end	te_attributes	te_xtx	GO	Notes	Functions
[truncated: 183 more rows]

[truncated: 4 more sheets: Supplementary Data 10, Supplementary Data 11, Supplementary Data 12, Supplementary Data 13]
