# Supplementary material for: Historic transposon mobilisation waves create distinct pools of adaptive variants in a major crop pathogen
Source: Nat Commun. 2025 Nov 12;16:9961. doi: 10.1038/s41467-025-64944-4 (PMC12612061; doi:10.1038/s41467-025-64944-4)
Supplement: Supplementary file 5 — Supplementary Data 14 [file 41467_2025_64944_MOESM5_ESM.xlsx]

## Sheet: Analyses1_2
Locus Detection for Analyses 1 and 2
method	TE_count	perc_of_real_TEs	hit_classification	Analysis
ngs_te_mapper	675	100	Missed	Analysis_1
ngs_te_mapper2	60	8.89	CorrectReference_CorrectClass	Analysis_1
ngs_te_mapper2	3	0.444	CorrectNonreference_CorrectClass	Analysis_1
ngs_te_mapper2	612	90.7	Missed	Analysis_1
popoolation	227	33.6	CorrectReference_CorrectClass	Analysis_1
popoolation	1	0.148	CorrectNonreference_IncorrectClass	Analysis_1
popoolation	14	2.07	CorrectNonreference_CorrectClass	Analysis_1
popoolation	433	64.1	Missed	Analysis_1
popoolation2	290	43	CorrectReference_CorrectClass	Analysis_1
popoolation2	1	0.148	CorrectNonreference_IncorrectClass	Analysis_1
popoolation2	1	0.148	CorrectNonreference_IncorrectClass	Analysis_1
popoolation2	26	3.85	CorrectNonreference_CorrectClass	Analysis_1
popoolation2	25	3.7	IncorrectNonreference_FalsePositive	Analysis_1
popoolation2	357	52.9	Missed	Analysis_1
relocate	117	17.3	CorrectReference_CorrectClass	Analysis_1
relocate	558	82.7	Missed	Analysis_1
retroseq	1	0.148	IncorrectNonreference_IncorrectClass	Analysis_1
retroseq	1	0.148	IncorrectNonreference_CorrectClass	Analysis_1
retroseq	1	0.148	CorrectNonreference_IncorrectClass	Analysis_1
retroseq	6	0.889	CorrectNonreference_IncorrectClass	Analysis_1
retroseq	4	0.593	CorrectNonreference_CorrectClass	Analysis_1
retroseq	662	98.1	Missed	Analysis_1
tebreak	673	99.7	Missed	Analysis_1
teflon	1	0.148	CorrectReference_IncorrectClass	Analysis_1
teflon	458	67.9	CorrectReference_CorrectClass	Analysis_1
teflon	1	0.148	CorrectNonreference_IncorrectClass	Analysis_1
teflon	215	31.9	Missed	Analysis_1
telocate	1	0.148	CorrectReference_IncorrectClass	Analysis_1
telocate	267	39.6	CorrectReference_CorrectClass	Analysis_1
telocate	10	1.48	CorrectNonreference_IncorrectClass	Analysis_1
telocate	6	0.889	CorrectNonreference_CorrectClass	Analysis_1
telocate	392	58.1	Missed	Analysis_1
temp	2	0.296	IncorrectNonreference_IncorrectClass	Analysis_1
temp	1	0.148	CorrectReference_IncorrectClass	Analysis_1
temp	1	0.148	CorrectReference_IncorrectClass	Analysis_1
temp	640	94.8	CorrectReference_CorrectClass	Analysis_1
temp	3	0.444	CorrectNonreference_CorrectClass	Analysis_1
temp	31	4.59	Missed	Analysis_1
temp2	2	0.296	IncorrectNonreference_IncorrectClass	Analysis_1
temp2	1	0.148	CorrectReference_IncorrectClass	Analysis_1
temp2	1	0.148	CorrectReference_IncorrectClass	Analysis_1
temp2	640	94.8	CorrectReference_CorrectClass	Analysis_1
temp2	15	2.22	CorrectNonreference_CorrectClass	Analysis_1
temp2	19	2.81	Missed	Analysis_1
ngs_te_mapper	639	100	Missed	Analysis_2
ngs_te_mapper2	64	10	CorrectReference_CorrectClass	Analysis_2
ngs_te_mapper2	575	90	Missed	Analysis_2
popoolation	1	0.156	CorrectReference_IncorrectClass	Analysis_2
popoolation	1	0.156	CorrectReference_IncorrectClass	Analysis_2
popoolation	225	35.2	CorrectReference_CorrectClass	Analysis_2
popoolation	412	64.5	Missed	Analysis_2
popoolation2	296	46.3	CorrectReference_CorrectClass	Analysis_2
popoolation2	28	4.38	IncorrectNonreference_FalsePositive	Analysis_2
popoolation2	315	49.3	Missed	Analysis_2
relocate	124	19.4	CorrectReference_CorrectClass	Analysis_2
relocate	515	80.6	Missed	Analysis_2
retroseq	1	0.156	IncorrectNonreference_IncorrectClass	Analysis_2
retroseq	1	0.156	IncorrectNonreference_FalsePositive	Analysis_2
retroseq	637	99.7	Missed	Analysis_2
tebreak	639	100	Missed	Analysis_2
teflon	374	58.5	CorrectReference_CorrectClass	Analysis_2
teflon	265	41.5	Missed	Analysis_2
telocate	1	0.156	CorrectReference_IncorrectClass	Analysis_2
telocate	262	41	CorrectReference_CorrectClass	Analysis_2
telocate	1	0.156	IncorrectNonreference_FalsePositive	Analysis_2
telocate	376	58.8	Missed	Analysis_2
temp	1	0.156	CorrectReference_IncorrectClass	Analysis_2
temp	1	0.156	CorrectReference_IncorrectClass	Analysis_2
temp	649	102	CorrectReference_CorrectClass	Analysis_2
temp2	1	0.156	CorrectReference_IncorrectClass	Analysis_2
temp2	1	0.156	CorrectReference_IncorrectClass	Analysis_2
temp2	1	0.156	IncorrectNonreference_CorrectClass	Analysis_2
temp2	649	102	CorrectReference_CorrectClass	Analysis_2
teflon_popoolationTE_TEMP2	2	0.295	Reference_IncorrectNonreference_IncorrectFamily_IncorrectClass	Analysis_1_COMBINED
teflon_popoolationTE_TEMP2	1	0.147	Reference_CorrectReference_IncorrectFamily_CorrectClass	Analysis_1_COMBINED
teflon_popoolationTE_TEMP2	477	70.3	Reference_CorrectReference_CorrectFamily	Analysis_1_COMBINED
teflon_popoolationTE_TEMP2	2	0.295	Nonreference_CorrectNonreference_IncorrectFamily_CorrectClass	Analysis_1_COMBINED
teflon_popoolationTE_TEMP2	22	3.24	Nonreference_CorrectNonreference_CorrectClass	Analysis_1_COMBINED
teflon_popoolationTE_TEMP2	174	25.6	Missed	Analysis_1_COMBINED
teflon_popoolationTE_TEMP2	1	0.156	Reference_IncorrectNonreference_CorrectFamily	Analysis_2_COMBINED
teflon_popoolationTE_TEMP2	435	68.1	Reference_CorrectReference_CorrectFamily	Analysis_2_COMBINED
teflon_popoolationTE_TEMP2	202	31.6	Missed	Analysis_2_COMBINED

## Sheet: Analyses3_4
Locus Detection for Analyses 3 and 4
method	supported_hits	dubious_hits	unsupported_hits
ngs_te_mapper	0	0	2	Analysis_3_4
ngs_te_mapper2	122	36	163	Analysis_3_4
popoolation	992	105	128	Analysis_3_4
popoolation2	308	151	108	Analysis_3_4
relocate	129	44	98	Analysis_3_4
relocate2	207	299	633	Analysis_3_4
retroseq	17	6	741	Analysis_3_4
tebreak	117	1	264	Analysis_3_4
teflon	1487	244	278	Analysis_3_4
telocate	939	216	1273	Analysis_3_4
temp	2602	1752	178	Analysis_3_4
temp2	2713	1756	504	Analysis_3_4
teflon_popoolationTE_TEMP2	1608	251	442	Analysis_3_4_COMBINED
method	Support	total_hits	hits	perc_hits	Locus_Type
ngs_te_mapper2	unsupported	38	32	84.2	non-ref
ngs_te_mapper2	supported	38	6	15.8	non-ref
ngs_te_mapper2	supported	154	116	75.3	ref
ngs_te_mapper2	dubious	154	36	23.4	ref
ngs_te_mapper2	unsupported	154	2	1.3	ref
popoolation	supported	236	183	77.5	non-ref
popoolation	unsupported	236	53	22.5	non-ref
popoolation	supported	940	809	86.1	ref
popoolation	dubious	940	105	11.2	ref
popoolation	unsupported	940	26	2.77	ref
popoolation2	unsupported	5	5	100	non-ref
popoolation2	supported	478	308	64.4	ref
popoolation2	dubious	478	151	31.6	ref
popoolation2	unsupported	478	19	3.97	ref
relocate	unsupported	24	22	91.7	non-ref
relocate	supported	24	2	8.33	non-ref
relocate	supported	182	127	69.8	ref
relocate	dubious	182	44	24.2	ref
relocate	unsupported	182	11	6.04	ref
relocate2	unsupported	154	128	83.1	non-ref
relocate2	supported	154	22	14.3	non-ref
relocate2	dubious	154	4	2.6	non-ref
relocate2	dubious	517	295	57.1	ref
relocate2	supported	517	185	35.8	ref
relocate2	unsupported	517	37	7.16	ref
retroseq	unsupported	134	111	82.8	non-ref
retroseq	supported	134	17	12.7	non-ref
retroseq	dubious	134	6	4.48	non-ref
tebreak	supported	185	117	63.2	non-ref
tebreak	unsupported	185	67	36.2	non-ref
tebreak	dubious	185	1	0.541	non-ref
teflon	unsupported	45	35	77.8	non-ref
teflon	supported	45	10	22.2	non-ref
teflon	supported	1771	1477	83.4	ref
teflon	dubious	1771	244	13.8	ref
teflon	unsupported	1771	50	2.82	ref
telocate	unsupported	124	112	90.3	non-ref
telocate	dubious	124	11	8.87	non-ref
telocate	supported	124	1	0.806	non-ref
telocate	supported	1176	938	79.8	ref
telocate	dubious	1176	205	17.4	ref
telocate	unsupported	1176	33	2.81	ref
temp	supported	4532	2602	57.4	ref
temp	dubious	4532	1752	38.7	ref
temp	unsupported	4532	178	3.93	ref
temp2	supported	186	111	59.7	non-ref
temp2	unsupported	186	71	38.2	non-ref
temp2	dubious	186	4	2.15	non-ref
temp2	supported	4532	2602	57.4	ref
temp2	dubious	4532	1752	38.7	ref
temp2	unsupported	4532	178	3.93	ref

## Sheet: Downsampling_Isolates
Downsampling Isolates to Determine TE Detection Impact
dataset	Standardised_Genome_Coverage	r1_len_standardised	r2_len_standardised	r1_count_standardised	r2_count_standardised	TE.locus.count
BIOGER	3.964	99	98	936064	936209	974
BIOGER	7.045	99	99	1872093	1872409	1577
BIOGER	9.996	99	99	2803058	2803562	1827
BIOGER	12.867	99	99	3744239	3744700	1995
BIOGER	15.652	99	99	4675079	4675684	2044
BIOGER	18.375	99	99	5616337	5617233	2086
BIOGER	21.036	99	99	6547667	6548230	2153
BIOGER	23.66	99	99	7488325	7489325	2173
BIOGER	26.203	99	99	8419430	8420489	2200
BIOGER	30.101	99	99	9870943	9872188	2229
Eschikon_2017	3.675	99	98	934196	934284	1162
Eschikon_2017	6.441	99	98	1868431	1868628	1604
Eschikon_2017	9.085	99	98	2797687	2798035	1769
Eschikon_2017	11.668	99	98	3736803	3737132	1884
Eschikon_2017	14.177	99	98	4666105	4666625	1999
Eschikon_2017	16.648	99	98	5605476	5606128	2048
Eschikon_2017	19.05	99	98	6534725	6535366	2119
Eschikon_2017	21.449	99	98	7473781	7474654	2126
Eschikon_2017	23.768	99	98	8402864	8404181	2170
Eschikon_2017	27.336	99	98	9851991	9853074	2200
ETHZ_2020	5.181	149	149	943253	944760	1287
ETHZ_2020	9.151	149	149	1886555	1889578	1835
ETHZ_2020	12.655	149	149	2824914	2829370	2018
ETHZ_2020	15.845	149	149	3773260	3779217	2090
ETHZ_2020	18.715	149	149	4711393	4719017	2145
ETHZ_2020	21.363	149	149	5659800	5668826	2165
ETHZ_2020	21.588	149	149	5743495	5752683	2173
ETHZ_2020	21.588	149	149	5743495	5752683	2168
ETHZ_2020	21.588	149	149	5743495	5752683	2171
ETHZ_2020	21.588	149	149	5743495	5752683	2169
Hartmann_FstQst_2015	3.953	99	98	886726	886867	1162
Hartmann_FstQst_2015	6.972	99	98	1773652	1773935	1604
Hartmann_FstQst_2015	9.806	99	98	2655318	2655602	1769
Hartmann_FstQst_2015	12.577	99	98	3546831	3547288	1884
Hartmann_FstQst_2015	15.253	99	98	4428718	4429239	1999
Hartmann_FstQst_2015	17.92	99	99	5319828	5320688	2048
Hartmann_FstQst_2015	20.526	99	98	6202218	6203138	2119
Hartmann_FstQst_2015	23.127	99	99	7093235	7094337	2126
Hartmann_FstQst_2015	25.686	99	98	7975274	7975274	2170
Hartmann_FstQst_2015	29.62	99	98	9349999	9351441	2200
Hartmann_Oregon_2016	5.207	149	140	933307	932415	1564
Hartmann_Oregon_2016	9.276	149	140	1866418	1864809	2032
Hartmann_Oregon_2016	12.985	149	141	2794639	2792215	2274
Hartmann_Oregon_2016	16.489	149	140	3732802	3729375	2330
Hartmann_Oregon_2016	19.756	149	140	4660601	4657074	2380
Hartmann_Oregon_2016	22.867	149	139	5598690	5593976	2422
Hartmann_Oregon_2016	25.8	149	140	6526976	6521617	2436
Hartmann_Oregon_2016	28.602	149	140	7464843	7459004	2449
Hartmann_Oregon_2016	31.257	149	140	8393052	8386505	2461
Hartmann_Oregon_2016	31.941	149	140	8637790	8630975	2468
JGI	5.326	143	146	930404	932802	1430
JGI	9.74	143	146	1860440	1865471	1870
JGI	13.99	142	146	2786035	2793654	1978
JGI	18.191	142	146	3720612	3731357	2027
JGI	22.302	143	146	4645751	4658911	2066
JGI	26.4	142	146	5580965	5597037	2092
JGI	30.417	143	146	6506564	6525220	2104
JGI	34.42	143	146	7441519	7462426	2135
JGI	38.361	143	146	8367215	8390708	2151
JGI	44.454	142	146	9809822	9837669	2158
MMcDonald_2018	4.364	113	113	939268	939075	1060
MMcDonald_2018	7.691	113	113	1878372	1878166	1608
MMcDonald_2018	10.895	113	112	2812213	2812315	1822
MMcDonald_2018	14.037	113	113	3756602	3756412	1911
MMcDonald_2018	14.594	113	113	3927169	3926981	1933
MMcDonald_2018	14.594	113	113	3927169	3926981	1934
MMcDonald_2018	14.594	113	113	3927169	3926981	1932
MMcDonald_2018	14.594	113	113	3927169	3926981	1933
MMcDonald_2018	14.594	113	113	3927169	3926981	1935
MMcDonald_2018	14.594	113	113	3927169	3926981	1934
Syngenta_2020	5.326	148	147	933309	932521	1531
Syngenta_2020	9.68	147	146	1866630	1864945	1966
Syngenta_2020	13.849	147	146	2795038	2791809	2147
Syngenta_2020	17.939	147	146	3733771	3729080	2205
Syngenta_2020	21.899	146	145	4661405	4656316	2253
Syngenta_2020	25.839	146	145	5600587	5594524	2279
Syngenta_2020	29.676	146	145	6529067	6521655	2293
Syngenta_2020	33.495	146	145	7467052	7458084	2297
Syngenta_2020	37.234	146	145	8395515	8386244	2329
Syngenta_2020	42.929	145	145	9843039	9832208	2346
